# Supplementary material for: ROR1-STAT3 signaling contributes to ovarian cancer intra-tumor heterogeneity
Source: Cell Death Discov. 2023 Jul 3;9:222. doi: 10.1038/s41420-023-01527-6 (PMC10317980; doi:10.1038/s41420-023-01527-6)
Supplement: Supplementary file 9 — Supplementary Table 1 [file 41420_2023_1527_MOESM9_ESM.xlsx]

## Sheet: Sheet1
Experiment	Disease	Sample type	Treatment phase	Number of samples	Cell type composition
RNA sequencing (RNA-seq, bulk)	High-grade serous ovarian cancer	Patient-derived samples	treatment-naive (primary)	76	Mixed (deconvoluted with PRISM: epithelial ovarian cancer cells, fibroblasts, immune cells)
			post-neoadjuvant chemotherapy (post-NACT) (metastatic)	45
			relapse (metastatic)	4
Liquid chromatography-tandem mass spectrometry (LC-MS/MS)	High-grade serous ovarian cancer	Stable cell lines expressing small hairpin RNA (shRNA) constructs that target genes of interest	JHOS2: originating from primary; Kuramochi: originating from metastasis	2 cell lines (JHOS2 and Kuramochi)	Isogenic epithelial ovarian cancer cells
				3 conditions per each cell line (shCtrl, shROR1, shROR2)
				3 replicates per each condition
Immunohistochemistry (IHC)	High-grade serous ovarian cancer	Patient-derived samples	treatment-naive (primary)	25	Mixed (epithelial ovarian cancer cells, fibroblasts)
			post-neoadjuvant chemotherapy (post-NACT) (metastatic)	7
Multiplex mIHC (mIHC)	High-grade serous ovarian cancer	Patient-derived samples	treatment-naive (primary)	7	Mixed (epithelial ovarian cancer cells, fibroblasts)
			post-neoadjuvant chemotherapy (post-NACT) (metastatic)	4
IHC cohort
Patient number	Treatment phase	IHC	mIHC
Patient #1	Treatment-naïve	x	x
Patient #2	Treatment-naïve	x	x
Patient #3	post-NACT	x	x
Patient #4	post-NACT	x	x
Patient #5	post-NACT	x	x
Patient #6	post-NACT	x	x
Patient #7	Treatment-naïve	x	x
Patient #8	Treatment-naïve	x	x
Patient #9	Treatment-naïve	x	x
Patient #10	Treatment-naïve	x	x
Patient #11	Treatment-naïve	x	x
Patient#12	Treatment-naïve	x
Patient#13A	Treatment-naïve	x
Patient#13B	post-NACT	x
Patient#14	Treatment-naïve	x
Patient#15	Treatment-naïve	x
Patient#16	Treatment-naïve	x
Patient#17A	Treatment-naïve	x
Patient#17B	post-NACT	x
Patient#18	Treatment-naïve	x
Patient#19	Treatment-naïve	x
Patient#20	Treatment-naïve	x
Patient#21	Treatment-naïve	x
Patient#22	Treatment-naïve	x
Patient#23	post-NACT	x
Patient#24	Treatment-naïve	x
Patient#25	Treatment-naïve	x
Patient#26	Treatment-naïve	x
Patient#27	Treatment-naïve	x
Patient#28	Treatment-naïve	x
Patient#29A	Treatment-naïve	x
Patient#29B	Treatment-naïve	x
