# Supplementary material for: ROR1-STAT3 signaling contributes to ovarian cancer intra-tumor heterogeneity
Source: Cell Death Discov. 2023 Jul 3;9:222. doi: 10.1038/s41420-023-01527-6 (PMC10317980; doi:10.1038/s41420-023-01527-6)
Supplement: Supplementary file 10 — Supplementary Table 2 [file 41420_2023_1527_MOESM10_ESM.xlsx]

## Sheet: ST2
Supplementary table 2: full gene names and biological significance of the selected differentially expressed proteins between shCtrl and shROR1 or shROR2 samples in JHOS2 or Kuramochi cell lines.
Protein	Full name	Adapted NCBI or UniProtKB/Swiss-Prot gene summary
ACTC1	Actin Alpha Cardiac Muscle 1	Involved in cell motility; found in muscle tissues and is a major component of the contractile apparatus.
ADI1	Acireductone Dioxygenase 1	Enzyme belonging to the aci-reductone dioxygenase family; involved in methionine salvage and mRNA processing. Functions vary based on localization.
ADSL	Adenylosuccinate Lyase	Essential enzyme in purine metabolism; catalyzes reactions in the de novo purine biosynthetic pathway.
AHCYL1	Adenosylhomocysteinase Like 1	Multifaceted cellular regulator involved in regulating epithelial HCO3(-) and fluid secretion, mRNA processing, and DNA replication.
CAVIN2	Caveolae Associated Protein 2	Calcium-independent phospholipid-binding protein; expression increases in serum-starved cells; recruits polymerase I and transcript release factor (PTRF) to caveolae.
DUSP3	Dual Specificity Phosphatase 3	Member of the dual specificity protein phosphatase subfamily; negatively regulates members of the mitogen-activated protein (MAP) kinase superfamily, involved in cellular proliferation and differentiation.
FKBP2	FKBP Prolyl Isomerase 2	Member of the immunophilin protein family; functions as an ER chaperone, involved in protein folding and trafficking, and may act as a component of membrane cytoskeletal scaffolds.
MRPS35	Mitochondrial Ribosomal Protein S35	Encoded by nuclear genes; aids in protein synthesis within the mitochondrion.
PYCR2	Pyrroline-5-Carboxylate Reductase 2	Encoded mitochondrial protein involved in the final step of proline biosynthesis, catalyzing the conversion of pyrroline-5-carboxylate to proline.
RBMS1	RNA Binding Motif Single Stranded Interacting Protein 1	Single-stranded DNA binding protein implicated in various functions including DNA replication, gene transcription, cell cycle progression, and apoptosis.
SH3GL1	SH3 Domain Containing GRB2 Like 1, Endophilin A2	Member of the endophilin family involved in endocytosis and recruitment of other proteins to membranes with high curvature.
STAT3	Signal Transducer And Activator Of Transcription 3	Member of the STAT protein family; acts as a transcription activator in response to various cytokines and growth factors, playing a key role in cellular processes such as cell growth and apoptosis.
