# Supplementary material for: ROR1-STAT3 signaling contributes to ovarian cancer intra-tumor heterogeneity
Source: Cell Death Discov. 2023 Jul 3;9:222. doi: 10.1038/s41420-023-01527-6 (PMC10317980; doi:10.1038/s41420-023-01527-6)
Supplement: Supplementary file 11 — Supplementary Table 3 [file 41420_2023_1527_MOESM11_ESM.xlsx]

## Sheet: ST3
Supplementary table 3: table reporting the differentially expressed genes between STAT3high & ROR1high vs. STAT3hlow & ROR1low treatment-naïve samples from the DECIDER cohort. The genes are filtered by adjusted p-value P < 0.05.
	logFC	AveExpr	t	P.Value	adj.P.Val	B	geneSymbol
ENSG00000283293.1	5.4086	6.99861	4.54411	4.13137e-05	0.00316609	1.99109	RN7SK
ENSG00000202198.1	5.26088	5.39267	4.55277	4.01665e-05	0.00316609	2.07239	RN7SK
ENSG00000181092.9	4.28191	0.979319	2.83834	0.00678262	0.0481505	-2.39175	ADIPOQ
ENSG00000196616.12	4.10476	3.55855	3.27297	0.00205024	0.0237369	-1.4836	ADH1B
ENSG00000276409.4	3.83605	0.155081	4.24107	0.000109405	0.00487784	1.09242	CCL14
ENSG00000170323.8	3.72548	2.91578	3.05421	0.003785	0.0334828	-2.00004	FABP4
ENSG00000116690.12	3.55922	0.21281	4.05666	0.000195673	0.00672406	0.607436	PRG4
ENSG00000184811.3	3.54069	-1.45848	3.24053	0.00224833	0.0249814	-1.4786	TUSC5
ENSG00000244116.3	3.46082	3.91562	3.09243	0.00340575	0.0314952	-1.97443	IGKV2-28
ENSG00000166819.11	3.29816	1.68202	3.24448	0.00222325	0.0248189	-1.47114	PLIN1
ENSG00000211895.4	3.19151	4.6026	4.24591	0.000107736	0.00485651	1.1443	IGHA1
ENSG00000112936.18	3.16109	4.66157	3.08734	0.00345414	0.0317446	-2.05542	C7
ENSG00000200312.1	3.14967	1.22846	3.97469	0.000252603	0.00766814	0.431934	RN7SKP255
ENSG00000239855.1	3.14339	0.77102	3.34803	0.00165339	0.0207097	-1.19499	IGKV1-6
ENSG00000213402.2	3.13447	0.436345	3.24227	0.00223724	0.0249165	-1.44937	PTPRCAP
ENSG00000211955.2	3.12205	3.58636	3.00852	0.00429031	0.0360608	-2.16547	IGHV3-33
ENSG00000260682.3	3.07947	-3.38936	3.65938	0.000661494	0.0122921	-0.643299	RN7SKP176
ENSG00000206172.8	3.04057	1.5944	3.7304	0.000534081	0.0112677	-0.22141	HBA1
ENSG00000187758.7	3.03058	-3.66726	3.30751	0.00185751	0.0221959	-1.43633	ADH1A
ENSG00000174145.7	3.01644	-2.54046	3.69457	0.000595089	0.0117694	-0.488518	NWD2
ENSG00000188257.10	2.96352	-0.842106	2.86728	0.0062807	0.0458276	-2.29547	PLA2G2A
ENSG00000242534.2	2.95529	2.71467	3.24008	0.00225119	0.0249897	-1.53565	IGKV2D-28
ENSG00000165269.12	2.95284	-0.784029	3.394	0.00144765	0.01936	-1.10146	AQP7
ENSG00000213413.2	2.9485	-1.35942	3.83911	0.000383645	0.00945594	-0.0484059	PVRIG
ENSG00000172724.11	2.94292	-0.575001	3.52055	0.000999767	0.0156493	-0.790787	CCL19
ENSG00000248144.5	2.93869	-1.1683	4.31426	8.6648e-05	0.0043713	1.17876	ADH1C
ENSG00000143867.6	2.93117	2.41603	5.59101	1.26168e-06	0.000888808	5.2266	OSR1
ENSG00000268903.1	2.92408	-2.24294	4.26567	0.000101172	0.00473153	0.927886	RP11-34P13.15
ENSG00000106278.11	2.92319	-0.850426	4.98002	9.8501e-06	0.00158113	2.99805	PTPRZ1
ENSG00000105509.10	2.90405	0.0803711	3.29471	0.00192685	0.0227528	-1.32355	HAS1
ENSG00000243264.2	2.89725	0.45249	2.91879	0.00547184	0.0419743	-2.20243	IGKV2D-29
ENSG00000156738.17	2.89304	0.618888	3.35776	0.00160766	0.0203846	-1.17036	MS4A1
ENSG00000211933.2	2.82832	0.923731	2.87991	0.00607257	0.0449924	-2.30619	IGHV6-1
ENSG00000203783.4	2.8194	-1.9595	3.96679	0.000258869	0.00775984	0.218418	PRR9
ENSG00000162706.12	2.80618	3.48803	5.86101	5.03409e-07	0.000497347	6.14128	CADM3
ENSG00000105369.9	2.7989	0.356073	3.58264	0.000831869	0.0140388	-0.611623	CD79A
ENSG00000211649.3	2.79498	-0.716732	3.7067	0.000573713	0.0115431	-0.337618	IGLV7-46
ENSG00000211898.7	2.79143	-1.24915	3.47554	0.00114129	0.016971	-0.924039	IGHD
ENSG00000211644.2	2.77015	3.18562	3.37417	0.00153322	0.0199166	-1.22252	IGLV1-51
ENSG00000278196.2	2.763	1.57498	2.87889	0.00608929	0.0450658	-2.34128	IGLV2-8
ENSG00000211638.2	2.75529	-0.43401	3.0496	0.00383328	0.0337059	-1.89507	IGLV8-61
ENSG00000154118.12	2.74646	-1.82612	3.27197	0.00205605	0.0237694	-1.41841	JPH3
ENSG00000211892.3	2.74047	4.92092	3.11446	0.0032037	0.0303124	-2.02111	IGHG4
ENSG00000226777.7	2.73645	0.75584	3.18588	0.00262359	0.0273504	-1.58965	KIAA0125
ENSG00000283467.1	2.7236	-2.22402	2.94219	0.00513736	0.0402936	-2.14817	AL078584.1
ENSG00000163534.14	2.70986	-1.10614	3.38313	0.00149398	0.0196422	-1.13681	FCRL1
ENSG00000213088.9	2.69651	1.51877	3.72178	0.000548172	0.0112925	-0.244202	ACKR1
ENSG00000241158.5	2.68465	-0.769632	5.00437	9.08347e-06	0.00154351	3.08081	ADAMTS9-AS1
ENSG00000211653.2	2.67776	2.61722	2.84178	0.00672101	0.0478852	-2.49579	IGLV1-40
ENSG00000161649.12	2.66742	-1.81676	3.06251	0.00369937	0.0330032	-1.8823	CD300LG
ENSG00000211666.2	2.66292	4.37348	2.98875	0.00452801	0.0371362	-2.28921	IGLV2-14
ENSG00000211899.9	2.65634	4.7281	3.09302	0.00340018	0.0314805	-2.05787	IGHM
ENSG00000241644.2	2.65104	2.49906	4.12817	0.000156348	0.00596009	0.864099	INMT
ENSG00000203859.9	2.64251	-1.91352	3.33528	0.00171519	0.0211048	-1.27832	HSD3B2
ENSG00000102802.9	2.63631	3.88605	5.44491	2.06972e-06	0.00111517	4.84092	MEDAG
ENSG00000196092.12	2.63488	-0.819303	3.5973	0.000796376	0.013683	-0.611681	PAX5
ENSG00000211890.3	2.63239	2.01513	3.52051	0.000999903	0.0156493	-0.784627	IGHA2
ENSG00000278857.1	2.62817	-2.62151	3.70137	0.000583015	0.0116363	-0.478965	IGKV1D-12
ENSG00000274956.2	2.62732	-2.21479	4.76621	1.99841e-05	0.00225721	2.20435	UG0898H09
ENSG00000211897.8	2.62717	5.53632	3.1562	0.00285146	0.0284918	-1.95963	IGHG3
ENSG00000164530.13	2.6036	-1.94094	3.0928	0.00340231	0.0314867	-1.81948	PI16
ENSG00000171819.4	2.59958	-2.55062	3.93594	0.000284812	0.00826582	0.0837885	ANGPTL7
ENSG00000173641.17	2.59472	1.21653	4.56658	3.8404e-05	0.00313273	2.08784	HSPB7
ENSG00000241755.1	2.5932	2.2206	2.86467	0.00632457	0.0460147	-2.41671	IGKV1-9
ENSG00000265190.6	2.57718	1.81166	3.78526	0.000452184	0.0103193	-0.0772776	ANXA8
ENSG00000189058.8	2.57186	1.24813	4.46454	5.346e-05	0.00356065	1.79844	APOD
ENSG00000211654.2	2.56392	-4.23688	3.21116	0.0024432	0.0262367	-1.66805	IGLV5-37
ENSG00000151632.17	2.55622	0.679461	3.26397	0.00210347	0.0240595	-1.40061	AKR1C2
ENSG00000137077.7	2.54925	-0.323417	3.16587	0.00277525	0.0281593	-1.62884	CCL21
ENSG00000198848.12	2.54531	1.00951	3.8231	0.000402895	0.00965929	0.0237649	CES1
ENSG00000120907.17	2.52753	-1.86621	4.08866	0.000177017	0.00627392	0.530506	ADRA1A
ENSG00000174175.16	2.5153	0.945709	4.32021	8.50152e-05	0.00434439	1.3773	SELP
ENSG00000141338.13	2.5122	3.48842	4.48877	4.94319e-05	0.00340721	1.89704	ABCA8
ENSG00000169594.13	2.50885	2.38444	4.9935	9.41817e-06	0.00154351	3.40746	BNC1
ENSG00000113196.2	2.49696	-3.77984	5.57234	1.3442e-06	0.000888808	3.88204	HAND1
ENSG00000119919.10	2.49677	-2.67774	5.20686	4.61583e-06	0.00127978	3.24074	NKX2-3
ENSG00000277494.1	2.47596	0.0438914	3.70797	0.000571524	0.0115431	-0.300472	GPIHBP1
ENSG00000205056.8	2.462	-1.07815	3.82801	0.000396897	0.0096147	-0.0544114	RP11-693J15.5
ENSG00000007372.20	2.46142	-1.59357	3.1762	0.002696	0.0276851	-1.62562	PAX6
ENSG00000167676.4	2.4589	3.10837	2.99197	0.00448854	0.0370814	-2.18253	PLIN4
ENSG00000104332.11	2.45841	4.08791	5.20044	4.71639e-06	0.00127978	4.07214	SFRP1
ENSG00000138207.13	2.45807	0.618841	4.48678	4.97517e-05	0.00341931	1.82194	RBP4
ENSG00000134757.4	2.45619	-1.28583	4.12903	0.000155929	0.00596009	0.690626	DSG3
ENSG00000211660.3	2.445	3.33099	2.89175	0.00588341	0.0441042	-2.43761	IGLV2-23
ENSG00000232079.6	2.43765	-1.07239	3.72519	0.000542555	0.0112677	-0.308906	AL035610.1
ENSG00000279576.1	2.43286	-2.0238	3.21019	0.00244992	0.0262607	-1.56392	AP000769.1
ENSG00000106809.10	2.42628	3.18559	4.21696	0.000118108	0.00514792	1.1042	OGN
ENSG00000160683.4	2.42582	-1.69383	3.33924	0.00169575	0.0209877	-1.25975	CXCR5
ENSG00000211611.2	2.40082	-1.55947	3.07449	0.00357906	0.0323781	-1.85044	IGKV6-21
ENSG00000124212.5	2.39548	6.56213	5.37101	2.65659e-06	0.00118517	4.56583	PTGIS
ENSG00000211893.3	2.38786	6.06761	3.03496	0.00399064	0.0344331	-2.30272	IGHG2
ENSG00000261115.5	2.38778	0.358516	4.79096	1.84201e-05	0.00214469	2.65195	TMEM178B
ENSG00000277758.4	2.38543	-1.63011	3.49435	0.00107994	0.0164353	-0.896416	ABC7-42404400C24.1
ENSG00000136573.12	2.37785	-0.825182	3.06426	0.00368157	0.0329162	-1.86327	BLK
ENSG00000197406.7	2.37477	-1.91813	4.43222	5.93361e-05	0.00372504	1.39395	DIO3
ENSG00000172236.16	2.37361	0.134802	3.75915	0.000489527	0.0106979	-0.165519	TPSAB1
ENSG00000129993.14	2.35555	-1.04015	5.07419	7.1969e-06	0.00139873	3.22938	CBFA2T3
ENSG00000105664.10	2.35277	3.66644	3.26189	0.00211597	0.0241271	-1.55309	COMP
ENSG00000197953.5	2.34538	-4.48762	3.52289	0.000992907	0.0155887	-1.02608	AADACL2
ENSG00000258498.7	2.34529	0.169021	4.33647	8.07059e-05	0.00423959	1.37091	DIO3OS
ENSG00000165478.6	2.34404	-2.65641	3.54887	0.000919531	0.0148993	-0.834302	HEPACAM
ENSG00000173406.15	2.33324	0.136314	5.98052	3.34781e-07	0.000396899	6.01952	DAB1
ENSG00000137441.7	2.31244	-2.90958	4.57136	3.78114e-05	0.00313273	1.59188	FGFBP2
ENSG00000259663.2	2.31105	-0.723626	5.01972	8.63067e-06	0.00152718	3.13577	CTD-2314G24.2
ENSG00000109610.5	2.30147	1.77952	4.75074	2.10273e-05	0.00226626	2.65699	SOD3
ENSG00000137975.7	2.29888	-1.8264	4.01371	0.000223746	0.00722786	0.34797	CLCA2
ENSG00000172346.14	2.2953	0.759047	4.35857	7.51898e-05	0.00408905	1.47435	CSDC2
ENSG00000108381.10	2.28787	-0.553297	5.20236	4.68613e-06	0.00127978	3.67082	ASPA
ENSG00000095917.13	2.28638	-3.23971	4.14046	0.000150417	0.00580869	0.494369	TPSD1
ENSG00000134962.6	2.284	-2.95261	3.12367	0.00312268	0.0300008	-1.78931	KLB
ENSG00000260166.1	2.28363	-2.87235	3.47885	0.00113024	0.0168733	-1.00844	RP11-863P13.6
ENSG00000145536.15	2.28278	3.43742	4.45357	5.53871e-05	0.0036003	1.79241	ADAMTS16
ENSG00000161270.19	2.27888	-1.72646	3.21096	0.00244456	0.0262394	-1.55175	NPHS1
ENSG00000162630.5	2.26465	-0.665388	4.39866	6.6108e-05	0.00388284	1.46002	B3GALT2
ENSG00000131471.6	2.26294	3.32571	4.09821	0.000171791	0.00623038	0.755128	AOC3
ENSG00000212643.2	2.26109	-4.28826	3.88258	0.000335744	0.00897313	-0.219768	ZRSR1
ENSG00000102468.10	2.26081	-0.361334	4.86076	1.46291e-05	0.00189547	2.75378	HTR2A
ENSG00000004776.11	2.25243	-1.0582	3.69176	0.000600148	0.0118387	-0.39004	HSPB6
ENSG00000171798.17	2.24891	-0.502875	3.67061	0.000639555	0.0120808	-0.415118	KNDC1
ENSG00000221818.8	2.24772	0.8018	4.75834	2.05081e-05	0.00226269	2.60778	EBF2
ENSG00000257950.3	2.24285	-1.71709	4.5719	3.77449e-05	0.00313273	1.78312	P2RX5-TAX1BP3
ENSG00000168477.17	2.23628	4.4658	4.42523	6.06887e-05	0.00374189	1.66923	TNXB
ENSG00000109072.13	2.22607	0.396102	3.88228	0.000336052	0.00897313	0.165656	VTN
ENSG00000176692.5	2.21502	-2.31423	4.26185	0.000102411	0.0047539	0.910032	FOXC2
ENSG00000170262.12	2.21015	-3.15437	2.90543	0.00567171	0.043048	-2.2475	MRAP
ENSG00000188626.6	2.20552	-1.97091	4.74297	2.15717e-05	0.00228342	2.18728	GOLGA8M
ENSG00000115705.20	2.20529	-3.3214	3.51978	0.00100206	0.015652	-0.948563	TPO
ENSG00000185518.11	2.2041	0.318792	3.18471	0.00263222	0.0273858	-1.58669	SV2B
ENSG00000054803.3	2.2022	-0.179683	3.96328	0.000261703	0.00782179	0.349904	CBLN4
ENSG00000225670.4	2.184	-1.47686	3.84838	0.000372903	0.00936294	-0.0311809	CADM3-AS1
ENSG00000275927.1	2.18363	-2.95175	4.7356	2.21e-05	0.00232895	1.99355	RP11-567P19.1
ENSG00000198523.5	2.18268	0.869199	3.48775	0.00110111	0.0166508	-0.847797	PLN
ENSG00000165995.18	2.17591	-0.0935446	6.09798	2.24081e-07	0.000396899	6.2997	CACNB2
ENSG00000122756.14	2.16778	-0.641411	2.94531	0.00509421	0.040036	-2.12713	CNTFR
ENSG00000053438.8	2.15863	-1.90244	3.11843	0.00316853	0.030186	-1.7623	NNAT
ENSG00000082293.12	2.1582	-1.60093	2.96458	0.00483533	0.0387225	-2.08976	COL19A1
ENSG00000133392.17	2.15155	3.06528	3.43861	0.00127148	0.0180286	-1.05414	MYH11
ENSG00000127528.5	2.14907	2.90032	3.72993	0.00053483	0.0112677	-0.262071	KLF2
ENSG00000112214.10	2.1453	0.199916	3.38889	0.00146925	0.0195167	-1.09412	FHL5
ENSG00000131386.17	2.14321	2.96621	5.02068	8.60322e-06	0.00152718	3.50937	GALNT15
ENSG00000130700.6	2.14071	-0.475417	3.77709	0.000463558	0.0104502	-0.145177	GATA5
ENSG00000083067.22	2.14027	0.403529	5.49724	1.73382e-06	0.00105615	4.68757	TRPM3
ENSG00000122121.10	2.12645	-0.723499	3.58836	0.000817834	0.0139208	-0.627445	XPNPEP2
ENSG00000269926.1	2.1263	-3.92177	2.83706	0.00680572	0.0482423	-2.40468	RP11-442H21.2
ENSG00000171864.4	2.1184	-0.532416	3.0523	0.00380493	0.0335647	-1.88898	PRND
ENSG00000269971.1	2.11736	-3.58489	3.24231	0.002237	0.0249165	-1.56825	RP3-426I6.5
ENSG00000250011.1	2.11626	-1.73603	3.75196	0.000500323	0.0108142	-0.287129	HMGB1P3
ENSG00000079435.9	2.10712	1.63808	3.83705	0.000386074	0.00947639	0.0635887	LIPE
ENSG00000201793.1	2.07399	-0.549824	3.44883	0.00123409	0.0177558	-0.961584	RN7SKP9
ENSG00000102245.7	2.07343	-1.85018	4.80107	1.78165e-05	0.00212561	2.35947	CD40LG
ENSG00000157150.4	2.0708	0.392877	3.20575	0.0024808	0.026367	-1.53768	TIMP4
ENSG00000123560.13	2.06804	-2.29521	3.44816	0.00123651	0.0177616	-1.04074	PLP1
ENSG00000174348.13	2.0613	4.04032	4.58552	3.61075e-05	0.00308419	2.16992	PODN
ENSG00000164107.8	2.05923	2.01129	5.32697	3.08184e-06	0.00118517	4.39585	HAND2
ENSG00000267361.1	2.05889	-1.76472	4.14356	0.000148954	0.00579028	0.679498	LOC100421166
ENSG00000103196.11	2.05581	6.5895	4.92263	1.19185e-05	0.00176223	3.13018	CRISPLD2
ENSG00000166831.8	2.05344	-1.07634	5.21771	4.45075e-06	0.00127978	3.61652	RBPMS2
ENSG00000277135.1	2.04712	-3.44623	3.98603	0.000243859	0.00748983	0.10629	RP11-327J17.9
ENSG00000283633.1	2.04367	-3.17229	3.01201	0.00424963	0.0358361	-2.03086	AC005301.9
ENSG00000181215.13	2.04257	-1.64184	3.94278	0.000278855	0.00817296	0.189154	C4orf50
ENSG00000154175.16	2.04048	3.53233	5.23233	4.23753e-06	0.00127978	4.17202	ABI3BP
ENSG00000223949.6	2.02978	-1.59256	3.85382	0.000366743	0.00930037	-0.0268621	ROR1-AS1
ENSG00000269113.3	2.02706	-0.0538218	3.87901	0.000339457	0.00901328	0.139483	TRABD2B
ENSG00000187621.14	2.02625	-0.913183	3.76477	0.00048124	0.0106443	-0.199997	TCL6
ENSG00000111087.9	2.02576	-1.68914	4.69996	2.48427e-05	0.00246462	2.12177	GLI1
ENSG00000197245.5	2.0179	-0.621232	3.40441	0.00140456	0.0190353	-1.07008	FAM110D
ENSG00000134762.16	2.01698	4.4261	5.22896	4.2857e-06	0.00127978	4.15622	DSC3
ENSG00000178342.4	2.00912	-2.54983	3.4217	0.00133568	0.0185423	-1.11616	KCNG2
ENSG00000173578.7	1.99424	-1.50088	3.88795	0.000330244	0.00890833	0.0649889	XCR1
ENSG00000196277.15	1.99331	-1.48487	4.52002	4.46721e-05	0.00323729	1.68132	GRM7
ENSG00000126785.12	1.98964	1.22974	5.51513	1.63188e-06	0.00104577	4.87502	RHOJ
ENSG00000145423.4	1.98791	5.66717	3.45775	0.0012023	0.0175035	-1.18561	SFRP2
ENSG00000126353.3	1.98366	0.706709	3.53273	0.000964466	0.0153198	-0.733324	CCR7
ENSG00000141668.9	1.98212	-2.12467	2.93653	0.00521653	0.0406507	-2.15798	CBLN2
ENSG00000261794.1	1.98108	-1.29997	4.38608	6.88342e-05	0.00391859	1.3555	GOLGA8H
ENSG00000146477.5	1.98041	2.0472	4.09013	0.000176201	0.00625436	0.759882	SLC22A3
ENSG00000169184.5	1.97841	3.48383	4.30777	8.84616e-05	0.00442513	1.35756	MN1
ENSG00000163554.12	1.97651	-1.75592	3.85129	0.000369596	0.00935271	-0.0464676	SPTA1
ENSG00000172403.10	1.97327	4.57771	5.04211	8.01025e-06	0.00149552	3.56295	SYNPO2
ENSG00000172137.18	1.97191	2.85616	3.53251	0.000965113	0.0153198	-0.794728	CALB2
ENSG00000102962.4	1.96619	-0.694764	3.89651	0.000321657	0.00881702	0.1465	CCL22
ENSG00000007314.11	1.96266	-0.74102	3.03675	0.00397113	0.0343899	-1.92421	SCN4A
ENSG00000162552.14	1.9564	2.0319	5.24448	4.06799e-06	0.00127978	4.14863	WNT4
ENSG00000280135.1	1.95201	-2.37515	3.74289	0.000514261	0.0110143	-0.360146	RP1-47M23.3
ENSG00000186466.5	1.95134	-3.87029	3.11627	0.00318765	0.0302641	-1.8451	AQP7P1
ENSG00000245164.6	1.95061	-0.0276461	3.70167	0.000582488	0.0116355	-0.316258	LINC00861
ENSG00000188176.11	1.94928	0.549965	3.35127	0.00163802	0.0205514	-1.18672	SMTNL2
ENSG00000205221.12	1.94196	-2.58225	3.46209	0.00118713	0.0173631	-1.02682	VIT
ENSG00000196557.11	1.94101	2.52955	3.59865	0.000793184	0.0136776	-0.601649	CACNA1H
ENSG00000248527.1	1.94029	3.04416	3.6846	0.000613221	0.0118899	-0.395487	MTATP6P1
ENSG00000108551.4	1.93754	2.13102	3.58355	0.000829624	0.0140308	-0.626033	RASD1
ENSG00000163687.13	1.93735	-1.9724	3.71358	0.000561933	0.0114566	-0.397475	DNASE1L3
ENSG00000188783.5	1.93018	2.38017	3.8073	0.000422818	0.0099447	-0.0312949	PRELP
ENSG00000198010.12	1.92912	-2.37694	3.88143	0.000336941	0.00898672	-0.0295682	DLGAP2
ENSG00000064205.10	1.9247	0.590433	3.62649	0.000729953	0.0130823	-0.494482	WISP2
ENSG00000141052.17	1.92455	-2.02598	3.06483	0.00367577	0.0328973	-1.88245	MYOCD
ENSG00000240563.1	1.92264	-2.2833	3.19996	0.00252161	0.0266443	-1.59667	L1TD1
ENSG00000244094.1	1.91876	-4.32876	3.23003	0.00231622	0.0255204	-1.63431	SPRR2F
ENSG00000091986.15	1.91485	8.60247	5.31855	3.17062e-06	0.00119331	4.38277	CCDC80
ENSG00000167483.17	1.91131	-0.739293	3.17373	0.00271476	0.027777	-1.6137	FAM129C
ENSG00000146250.6	1.91099	0.357926	3.60277	0.000783488	0.0135898	-0.557981	PRSS35
ENSG00000178343.4	1.91043	-1.57798	3.44681	0.00124138	0.0178066	-1.00509	SHISA3
ENSG00000129946.10	1.91042	1.90368	3.43213	0.0012957	0.0182113	-1.01263	SHC2
ENSG00000277737.2	1.90918	-3.00172	3.19385	0.00256541	0.0269971	-1.64161	FP325317.1
ENSG00000166482.11	1.90807	4.46146	4.30431	8.94465e-05	0.0044556	1.30183	MFAP4
ENSG00000180525.11	1.90611	-2.53896	4.09382	0.000174172	0.00623966	0.467737	PRR26
ENSG00000157613.10	1.9014	3.02584	4.64556	2.96847e-05	0.00270314	2.37233	CREB3L1
ENSG00000237125.8	1.89971	0.790812	5.13867	5.80124e-06	0.00131931	3.70972	HAND2-AS1
ENSG00000186907.7	1.89817	-0.389941	4.61717	3.25681e-05	0.00285693	2.0848	RTN4RL2
ENSG00000154864.11	1.8977	4.83522	4.76179	2.02769e-05	0.00225721	2.67891	PIEZO2
ENSG00000107562.16	1.89579	6.37667	5.03543	8.19058e-06	0.00150578	3.49031	CXCL12
ENSG00000197520.10	1.89517	-1.5001	3.02945	0.00405148	0.0347054	-1.94786	FAM177B
ENSG00000132840.9	1.89377	0.345624	3.16168	0.00280809	0.0282848	-1.6424	BHMT2
ENSG00000174807.3	1.89299	3.48814	4.97944	9.86911e-06	0.00158113	3.38696	CD248
ENSG00000100181.22	1.88947	0.976481	3.41826	0.00134912	0.0186308	-1.02453	TPTEP1
ENSG00000114200.9	1.8868	2.99403	4.91272	1.23168e-05	0.00179168	3.18067	BCHE
ENSG00000274718.1	1.88529	-2.8389	3.77399	0.000467952	0.0105072	-0.327905	RP11-346C4.3
ENSG00000080644.15	1.88277	-1.00019	3.2481	0.00220052	0.024682	-1.44695	CHRNA3
ENSG00000250138.4	1.88268	0.917262	5.16485	5.31417e-06	0.00127978	3.80187	RP11-848G14.5
ENSG00000140538.16	1.88148	0.701444	3.10956	0.00324761	0.0305087	-1.77255	NTRK3
ENSG00000181291.6	1.87983	-0.804458	3.95284	0.000270303	0.00799147	0.283586	TMEM132E
ENSG00000173918.14	1.87258	4.96137	4.3155	8.63049e-05	0.0043713	1.31	C1QTNF1
ENSG00000163531.15	1.87166	2.82085	4.89991	1.28511e-05	0.00180303	3.13954	NFASC
ENSG00000269933.1	1.8705	-2.23625	3.35172	0.00163588	0.0205514	-1.25652	RP3-333A15.2
ENSG00000131409.12	1.86424	-0.221742	4.83402	1.5981e-05	0.00201556	2.70593	LRRC4B
ENSG00000198838.13	1.86369	-0.203921	3.28435	0.00198473	0.023198	-1.34919	RYR3
ENSG00000103154.9	1.86322	-2.77604	3.4576	0.00120284	0.0175035	-1.04939	NECAB2
ENSG00000133246.11	1.86195	-0.201584	5.42086	2.24495e-06	0.00115717	4.359	PRAM1
ENSG00000248300.1	1.86088	-4.79996	3.08455	0.00348088	0.0318669	-1.95101	RP11-74M11.2
ENSG00000266964.5	1.85769	0.225263	3.89032	0.000327846	0.0088638	0.181549	FXYD1
ENSG00000186479.4	1.8576	-0.47171	3.84427	0.000377634	0.00942033	0.0282923	RGS7BP
ENSG00000064300.8	1.85689	1.99161	3.2952	0.00192414	0.0227528	-1.36543	NGFR
ENSG00000187912.11	1.85466	-2.34759	2.90175	0.00572803	0.0433282	-2.23489	CLEC17A
ENSG00000153956.15	1.85384	4.39494	6.54372	4.87273e-08	0.000192562	8.37543	CACNA2D1
ENSG00000106511.5	1.85221	1.33385	3.82833	0.000396508	0.0096147	0.0407425	MEOX2
ENSG00000155657.25	1.8501	2.97892	3.12767	0.00308802	0.0298179	-1.84602	TTN
ENSG00000238266.1	1.84803	-2.76504	2.84784	0.00661383	0.0473349	-2.35361	LINC00707
ENSG00000171385.9	1.848	2.25477	4.70258	2.46301e-05	0.00245773	2.53482	KCND3
ENSG00000231123.1	1.84709	-2.63484	3.66798	0.000644644	0.0121311	-0.557559	SPATA20P1
ENSG00000158488.15	1.8456	-1.06342	3.22722	0.00233472	0.0256289	-1.49635	CD1E
ENSG00000223930.5	1.84488	-2.37388	3.99676	0.000235863	0.00739342	0.249701	RP11-33A14.1
ENSG00000118526.6	1.84221	0.64199	3.39953	0.00142461	0.0191816	-1.06798	TCF21
ENSG00000259772.6	1.83814	-2.37615	2.90922	0.00561437	0.0427359	-2.22004	RP11-16E12.2
ENSG00000170561.12	1.83796	-2.49226	2.84294	0.0067004	0.0477847	-2.35817	IRX2
ENSG00000211747.3	1.8355	-1.6618	3.31698	0.00180775	0.0218062	-1.30926	TRBV20-1
ENSG00000105352.10	1.83368	-1.24634	3.54801	0.000921854	0.0148993	-0.748761	CEACAM4
ENSG00000256694.1	1.83275	-2.57959	4.29781	9.13207e-05	0.00452899	0.963897	RP11-598F7.5
ENSG00000177822.7	1.82985	0.0810658	4.17073	0.000136718	0.00552714	0.919182	AC108142.1
ENSG00000100302.6	1.82673	-0.433209	5.19357	4.82626e-06	0.00127978	3.67679	RASD2
ENSG00000280143.1	1.82589	3.59114	3.54128	0.000940416	0.0151174	-0.818805	AP000892.6
ENSG00000037965.5	1.81899	-1.67312	3.73791	0.000522082	0.0111017	-0.316522	HOXC8
ENSG00000127954.12	1.8188	4.72515	4.11384	0.000163557	0.00610725	0.721688	STEAP4
ENSG00000184113.9	1.81352	2.50898	3.3433	0.00167607	0.0208623	-1.27006	CLDN5
ENSG00000216316.1	1.8124	-1.98022	4.53682	4.23023e-05	0.00317854	1.65295	RP3-354N19.3
ENSG00000113296.14	1.8122	2.19153	2.87273	0.00619005	0.0454967	-2.40153	THBS4
ENSG00000218537.1	1.80977	-1.62166	2.85363	0.00651299	0.046893	-2.3252	MIF-AS1
ENSG00000122592.7	1.80346	-0.542118	3.65189	0.000676526	0.0124543	-0.461092	HOXA7
ENSG00000224712.12	1.80268	-0.851514	3.03039	0.00404102	0.0346659	-1.93883	NPIPA3
ENSG00000122420.9	1.80217	1.58193	4.35249	7.66687e-05	0.00411021	1.4974	PTGFR
ENSG00000189233.11	1.79885	0.543654	4.00192	0.000232107	0.00735556	0.490953	NUGGC
ENSG00000166546.13	1.79707	0.285008	5.29611	3.41945e-06	0.00124736	4.09216	BEAN1
ENSG00000164308.16	1.79664	5.17004	4.35596	7.58205e-05	0.00410823	1.41861	ERAP2
ENSG00000261279.5	1.79616	-1.5705	3.11375	0.00321004	0.030324	-1.76393	ULK4P1
ENSG00000135426.15	1.79525	-0.465346	3.84391	0.000378051	0.00942033	0.0271489	TESPA1
ENSG00000027644.4	1.79405	-1.56269	3.26355	0.00210595	0.0240647	-1.42748	INSRR
ENSG00000115380.19	1.79327	6.41505	4.54677	4.09583e-05	0.00316609	1.95646	EFEMP1
ENSG00000144908.13	1.79308	1.80227	3.67242	0.0006361	0.0120808	-0.381238	ALDH1L1
ENSG00000119946.10	1.79224	-2.00815	3.70716	0.00057292	0.0115431	-0.415728	CNNM1
ENSG00000101280.7	1.79218	-2.70481	3.7526	0.000499343	0.0108029	-0.365767	ANGPT4
ENSG00000282572.2	1.79204	-0.184535	3.10965	0.0032468	0.0305087	-1.75887	RP11-482G13.1
ENSG00000182492.15	1.79103	6.91853	4.94712	1.09882e-05	0.00168091	3.20069	BGN
ENSG00000144868.13	1.78955	0.891167	3.84376	0.000378228	0.00942033	0.0782614	TMEM108
ENSG00000132514.13	1.78514	1.45694	3.38347	0.00149251	0.0196422	-1.12275	CLEC10A
ENSG00000250334.5	1.78459	-2.4411	3.29877	0.00190458	0.0225798	-1.38551	LINC00989
ENSG00000130176.7	1.78206	2.9284	3.40441	0.00140457	0.0190353	-1.13838	CNN1
ENSG00000167210.16	1.77698	-0.775286	3.67254	0.000635862	0.0120808	-0.421229	LOXHD1
ENSG00000211891.5	1.77336	-3.58467	2.84747	0.00662034	0.0473672	-2.37447	IGHE
ENSG00000183114.7	1.76726	-0.758295	3.68203	0.00061798	0.0119323	-0.396112	FAM43B
ENSG00000105329.9	1.76711	3.95148	5.34384	2.91152e-06	0.00118517	4.52345	TGFB1
ENSG00000198851.9	1.76707	1.30661	4.50642	4.66855e-05	0.00328475	1.92639	CD3E
ENSG00000077942.18	1.76671	6.70089	4.49442	4.85367e-05	0.00338486	1.78999	FBLN1
ENSG00000110448.10	1.76615	0.872163	4.0702	0.000187555	0.00652509	0.68801	CD5
ENSG00000112837.16	1.76436	2.30258	5.95267	3.68188e-07	0.000415719	6.34354	TBX18
ENSG00000281887.3	1.75995	1.34139	2.85566	0.00647796	0.0467576	-2.3875	GIMAP1-GIMAP5
ENSG00000013297.10	1.7563	3.94381	4.87946	1.37517e-05	0.00185299	3.07138	CLDN11
ENSG00000238121.5	1.75613	-0.509547	3.59592	0.000799661	0.0137099	-0.598909	LINC00426
ENSG00000176490.4	1.7547	1.22116	4.9051	1.26317e-05	0.00180303	3.07444	DIRAS1
ENSG00000182162.10	1.75428	1.63602	4.10063	0.00017049	0.00622909	0.788188	P2RY8
ENSG00000167680.15	1.7521	3.05002	3.47942	0.00112836	0.0168641	-0.947895	SEMA6B
ENSG00000162894.11	1.75209	0.760444	3.84117	0.000381232	0.00942586	0.0688706	FCMR
ENSG00000017427.15	1.74875	6.40193	5.33182	3.03192e-06	0.00118517	4.43768	IGF1
ENSG00000158445.9	1.7475	1.07156	3.40742	0.00139235	0.0189466	-1.05338	KCNB1
ENSG00000111452.12	1.74379	2.59046	3.55611	0.000900007	0.0147478	-0.719174	ADGRD1
ENSG00000146285.13	1.74279	0.662761	3.72295	0.000546247	0.0112677	-0.243813	SCML4
ENSG00000159618.15	1.7413	0.120014	3.584	0.000828513	0.014022	-0.610001	ADGRG5
ENSG00000103241.6	1.73887	0.200742	3.77885	0.000461088	0.0104258	-0.109683	FOXF1
ENSG00000188822.7	1.73757	-2.3811	2.9906	0.00450529	0.0371047	-2.05034	CNR2
ENSG00000149571.11	1.73614	-1.13945	2.95449	0.00496937	0.0394105	-2.10717	KIRREL3
ENSG00000137463.4	1.73608	0.861603	4.21025	0.000120648	0.00519179	1.07198	MGARP
ENSG00000134115.12	1.7264	-1.37665	3.15813	0.00283613	0.0283984	-1.66045	CNTN6
ENSG00000116147.16	1.726	-1.73571	3.01751	0.00418614	0.0354618	-1.97799	TNR
ENSG00000069535.13	1.72374	2.62568	4.7437	2.15194e-05	0.00228342	2.66524	MAOB
ENSG00000106018.13	1.72202	-0.0955495	2.86807	0.00626746	0.0458017	-2.3049	VIPR2
ENSG00000184226.14	1.72185	2.94477	3.51127	0.00102749	0.0159235	-0.857584	PCDH9
ENSG00000165124.17	1.72169	6.17773	4.35368	7.63762e-05	0.00410823	1.37168	SVEP1
ENSG00000269911.1	1.72127	-2.39268	3.1989	0.00252916	0.0267122	-1.60353	RP1-172N19.5
ENSG00000126562.16	1.71942	-1.46185	3.17275	0.0027222	0.0278096	-1.62968	WNK4
ENSG00000020181.17	1.71321	5.13639	4.44713	5.65506e-05	0.00362398	1.69665	ADGRA2
ENSG00000102271.13	1.70906	2.51876	4.57358	3.7539e-05	0.00313273	2.15711	KLHL4
ENSG00000211788.2	1.70852	-2.74809	3.11389	0.00320877	0.030324	-1.8014	TRAV13-1
ENSG00000183287.13	1.70186	0.774244	3.82258	0.000403543	0.00966507	0.0197807	CCBE1
ENSG00000185985.8	1.70134	0.209267	3.5535	0.000907002	0.0147909	-0.684868	SLITRK2
ENSG00000187800.13	1.69719	1.82512	5.11624	6.25351e-06	0.00131931	3.74847	PEAR1
ENSG00000106366.8	1.69597	7.03393	3.21551	0.00241332	0.0260101	-1.88125	SERPINE1
ENSG00000138061.11	1.69525	6.29701	5.1768	5.1056e-06	0.00127978	3.94113	CYP1B1
ENSG00000136274.8	1.69472	1.8121	4.82261	1.65944e-05	0.0020387	2.87283	NACAD
ENSG00000261226.1	1.6947	-2.70603	3.15001	0.00290129	0.0287524	-1.72246	RP11-830F9.7
ENSG00000244255.5	1.69395	2.67098	3.53361	0.000961959	0.0153081	-0.782781	XXbac-BPG116M5.17
ENSG00000236946.2	1.6937	-2.70132	3.15284	0.00287843	0.0286646	-1.71621	HNRNPA1P70
ENSG00000108821.13	1.69221	12.0493	3.63442	0.000712856	0.0129047	-0.723898	COL1A1
ENSG00000179954.15	1.6897	3.35736	3.56792	0.000869059	0.0144201	-0.731997	SSC5D
ENSG00000105697.7	1.68838	-0.326802	3.44625	0.00124343	0.0178145	-0.960924	HAMP
ENSG00000157766.15	1.68798	2.06526	3.32328	0.00177536	0.0216208	-1.29873	ACAN
ENSG00000105270.14	1.68717	2.47578	6.33489	9.96084e-08	0.000269946	7.55049	CLIP3
ENSG00000248099.3	1.68627	-3.11723	3.20609	0.00247839	0.026367	-1.62067	INSL3
ENSG00000126251.6	1.68375	-4.52158	3.1472	0.0029242	0.0288779	-1.8136	GPR42
ENSG00000236525.1	1.68374	-3.92845	2.90019	0.00575197	0.0434347	-2.28132	AC007278.2
ENSG00000154146.12	1.68293	-0.0143458	4.19032	0.000128505	0.00532688	0.966457	NRGN
ENSG00000245954.6	1.68284	-3.05786	3.36562	0.00157156	0.0202079	-1.27139	RP11-18H21.1
ENSG00000171502.14	1.68211	2.71957	5.3441	2.90894e-06	0.00118517	4.49758	COL24A1
ENSG00000164694.16	1.68179	4.86075	3.79281	0.000441913	0.0101829	-0.214173	FNDC1
ENSG00000128016.5	1.6789	5.38811	4.38413	6.92684e-05	0.00391986	1.49259	ZFP36
ENSG00000247982.6	1.67849	0.407603	3.89364	0.000324513	0.00883117	0.197948	LINC00926
ENSG00000066735.14	1.67844	1.91163	2.94717	0.0050687	0.0398885	-2.20905	KIF26A
ENSG00000074370.17	1.67616	3.2598	4.15693	0.000142804	0.00564338	0.923414	ATP2A3
ENSG00000080493.14	1.67536	3.13992	5.20235	4.68623e-06	0.00127978	4.07376	SLC4A4
ENSG00000232869.2	1.67394	-2.89213	3.26684	0.00208633	0.0239675	-1.47843	TRBV29-1
ENSG00000254144.3	1.67353	-2.8333	3.53995	0.000944103	0.0151357	-0.867015	RP11-661A12.4
ENSG00000185070.10	1.67316	5.20973	4.72483	2.2896e-05	0.00238139	2.546	FLRT2
ENSG00000259660.2	1.67036	-0.754223	3.40392	0.00140655	0.0190467	-1.07404	DNM1P47
ENSG00000266265.2	1.66822	-2.43294	4.09573	0.00017313	0.00623038	0.484628	KLF14
ENSG00000267325.1	1.66789	-1.4678	4.08539	0.000178842	0.0063197	0.563664	LINC01415
ENSG00000187955.11	1.66425	5.98331	3.83497	0.000388535	0.00952298	-0.154411	COL14A1
ENSG00000148053.15	1.66331	2.47308	3.72523	0.000542492	0.0112677	-0.259747	NTRK2
ENSG00000120341.18	1.65913	0.330208	2.94995	0.00503075	0.0397216	-2.13251	SEC16B
ENSG00000169282.17	1.65722	1.22903	4.1974	0.000125657	0.00528272	1.05029	KCNAB1
ENSG00000244486.8	1.65149	3.34596	2.87738	0.00611376	0.0451483	-2.48509	SCARF2
ENSG00000156466.9	1.6505	1.61635	4.66122	2.82033e-05	0.00265369	2.38954	GDF6
ENSG00000260807.6	1.64834	-1.66476	3.60678	0.00077419	0.0135076	-0.631627	RP11-161M6.2
ENSG00000072832.14	1.64786	2.15931	3.69454	0.000595145	0.0117694	-0.331569	CRMP1
ENSG00000144891.17	1.6458	0.53575	3.26833	0.00207749	0.0238891	-1.38935	AGTR1
ENSG00000179855.5	1.64501	-0.429903	4.64101	3.01292e-05	0.00270878	2.14838	GIPC3
ENSG00000135218.17	1.64144	5.43769	2.99196	0.00448865	0.0370814	-2.39122	CD36
ENSG00000100095.18	1.64071	-2.2643	3.96424	0.000260921	0.00781149	0.181798	SEZ6L
ENSG00000103056.11	1.63941	0.897278	3.58145	0.000834823	0.0140686	-0.608813	SMPD3
ENSG00000168497.4	1.63908	3.44405	3.70634	0.000574341	0.0115431	-0.361376	SDPR
ENSG00000185565.11	1.63776	3.58508	4.35866	7.51686e-05	0.00408905	1.5024	LSAMP
ENSG00000154529.14	1.63721	1.17274	3.12135	0.0031429	0.0301096	-1.75985	CNTNAP3B
ENSG00000279474.1	1.63582	-4.12647	3.58431	0.000827755	0.014022	-0.866547	CTD-2286N8.1
ENSG00000178175.11	1.63407	0.905452	5.05522	7.66739e-06	0.00144287	3.48319	ZNF366
ENSG00000151789.10	1.62987	0.671683	3.31657	0.0018099	0.0218062	-1.2734	ZNF385D
ENSG00000242611.2	1.62948	-2.18768	3.35144	0.00163719	0.0205514	-1.25485	AC093627.8
ENSG00000280402.1	1.62926	-1.1569	3.81306	0.000415448	0.00982676	-0.0942776	RP11-20I23.10
ENSG00000120949.14	1.6287	1.53746	3.85269	0.00036801	0.00932253	0.106261	TNFRSF8
ENSG00000198844.10	1.6286	1.62407	4.45237	5.56034e-05	0.00360222	1.78488	ARHGEF15
ENSG00000246985.7	1.62569	-1.94807	3.89304	0.000325114	0.00883117	0.0385946	SOCS2-AS1
ENSG00000146938.14	1.62359	2.75435	4.39885	6.60665e-05	0.00388284	1.64181	NLGN4X
ENSG00000177374.12	1.6215	3.75982	3.39325	0.00145078	0.01938	-1.22802	HIC1
ENSG00000272780.5	1.6209	-0.408496	2.97758	0.00466773	0.0378123	-2.05737	RP11-822E23.8
ENSG00000233355.6	1.61596	-2.37167	3.4918	0.00108809	0.0165277	-0.945714	CHRM3-AS2
ENSG00000138356.13	1.61578	3.86658	3.62674	0.0007294	0.0130823	-0.610281	AOX1
ENSG00000178882.14	1.61522	3.24923	4.04782	0.000201159	0.00678475	0.609288	FAM101A
ENSG00000245812.2	1.61328	-1.25891	3.46896	0.00116351	0.0171272	-0.937922	RP11-175K6.1
ENSG00000198106.8	1.60875	0.709598	5.08405	6.96389e-06	0.00138757	3.54618	RP11-231C14.7
ENSG00000163431.12	1.60872	3.29038	3.68217	0.000617719	0.0119323	-0.418578	LMOD1
ENSG00000166664.13	1.60846	0.40445	3.94523	0.000276748	0.0081313	0.335084	CHRFAM7A
ENSG00000254141.1	1.60732	-1.58884	3.804	0.000427091	0.0100067	-0.148943	RP11-642D21.1
ENSG00000249669.8	1.60646	3.72314	3.82591	0.000399459	0.00962814	-0.0458214	CARMN
ENSG00000136457.9	1.60376	-4.56306	3.06884	0.00363531	0.0327123	-1.9728	CHAD
ENSG00000270661.1	1.60355	-2.26291	3.46433	0.00117937	0.0172937	-1.00193	RP1-142L7.9
ENSG00000224796.1	1.60283	-2.57593	3.74359	0.00051317	0.0110016	-0.375716	RPL32P1
ENSG00000113231.13	1.60257	0.792808	3.64451	0.000691645	0.0126443	-0.44609	PDE8B
ENSG00000187134.13	1.60203	2.15552	3.40174	0.00141551	0.0191351	-1.10329	AKR1C1
ENSG00000143355.15	1.60049	-0.910432	4.00193	0.0002321	0.00735556	0.401975	LHX9
ENSG00000198888.2	1.60001	5.93323	4.01021	0.000226193	0.00727245	0.353674	MT-ND1
ENSG00000148848.14	1.59782	6.07328	3.36426	0.00157774	0.0202434	-1.46281	ADAM12
ENSG00000127533.3	1.59727	1.21831	3.11955	0.00315866	0.0301588	-1.76556	F2RL3
ENSG00000091656.15	1.59615	4.26525	4.60523	3.38614e-05	0.00293025	2.21707	ZFHX4
ENSG00000138615.5	1.5954	5.36416	3.03207	0.00402243	0.0345737	-2.2847	CILP
ENSG00000175084.11	1.59499	3.71599	3.4116	0.00137553	0.0188309	-1.1776	DES
ENSG00000145029.12	1.5917	0.150004	3.15888	0.00283019	0.0283705	-1.64652	NICN1
ENSG00000222112.1	1.59124	-1.77671	3.27829	0.00201935	0.023517	-1.40189	RN7SKP16
ENSG00000271984.1	1.58882	-2.67053	3.47357	0.00114787	0.0170107	-1.0064	RP3-337O18.9
ENSG00000211786.3	1.58717	-3.45693	3.17228	0.00272584	0.0278348	-1.70857	TRAV8-2
ENSG00000064787.13	1.58483	-0.208747	3.20445	0.00248987	0.0264268	-1.53815	BCAS1
ENSG00000158458.19	1.58312	-0.168429	2.98792	0.00453826	0.0371699	-2.03698	NRG2
ENSG00000095370.19	1.58219	2.37625	4.46917	5.26665e-05	0.00352876	1.84872	SH2D3C
ENSG00000126259.19	1.58179	-0.0339223	3.2359	0.00227802	0.0251931	-1.46371	KIRREL2
ENSG00000154258.16	1.58153	2.37131	3.38931	0.00146744	0.0195036	-1.14547	ABCA9
ENSG00000125872.7	1.57992	3.10247	3.6171	0.000750713	0.0132837	-0.583504	LRRN4
ENSG00000278934.1	1.57945	-1.55007	4.24843	0.000106875	0.00484534	0.970212	CTD-2006M22.2
ENSG00000251215.1	1.57933	-2.63	3.61151	0.00076335	0.0133957	-0.688023	GOLGA5P1
ENSG00000100767.15	1.57904	4.42869	4.97027	1.01747e-05	0.00161293	3.33907	PAPLN
ENSG00000160161.9	1.57756	4.14541	3.27067	0.00206373	0.0238308	-1.58126	CILP2
ENSG00000233521.5	1.57721	-1.83263	2.98604	0.00456151	0.0373216	-2.04752	RP5-1172A22.1
ENSG00000108309.12	1.57706	-0.623852	2.9757	0.00469161	0.0379042	-2.06031	RUNDC3A
ENSG00000175445.14	1.57601	4.35086	3.09533	0.0033785	0.0313656	-2.04756	LPL
ENSG00000108823.15	1.57559	-2.51735	3.001	0.00437938	0.0364641	-2.0323	SGCA
ENSG00000215533.8	1.57431	-1.93836	3.65802	0.00066419	0.0123229	-0.527864	LINC00189
ENSG00000224238.2	1.57332	-1.87797	3.79416	0.000440093	0.0101607	-0.196105	WARS2-IT1
ENSG00000161544.9	1.57247	2.61278	3.73961	0.000519392	0.011065	-0.226113	CYGB
ENSG00000050628.20	1.57185	4.1587	4.92286	1.19095e-05	0.00176223	3.19962	PTGER3
ENSG00000122224.17	1.57131	0.421829	3.65655	0.000667126	0.0123483	-0.419091	LY9
ENSG00000275558.1	1.56972	-2.80251	3.2897	0.00195464	0.0229521	-1.4239	RN7SKP175
ENSG00000261625.1	1.56896	-1.88173	3.26531	0.00209543	0.0240016	-1.43533	RP11-554A11.4
ENSG00000171992.12	1.56813	5.61379	7.04403	8.80963e-09	6.46714e-05	10.0294	SYNPO
ENSG00000099822.2	1.56811	-0.962951	4.37004	7.24734e-05	0.00401455	1.35556	HCN2
ENSG00000166780.10	1.56807	2.78281	5.1675	5.26714e-06	0.00127978	3.95646	C16orf45
ENSG00000162614.18	1.56782	3.0044	5.07576	7.1594e-06	0.00139873	3.68045	NEXN
ENSG00000164220.6	1.56593	-0.535821	2.82586	0.00701043	0.0491206	-2.38847	F2RL2
ENSG00000204291.10	1.56509	5.95671	3.78221	0.000456399	0.0103696	-0.304628	COL15A1
ENSG00000225968.7	1.56421	1.22883	3.98142	0.000247381	0.00755883	0.454562	ELFN1
ENSG00000179776.17	1.56211	4.32582	4.33593	8.08452e-05	0.00423959	1.39998	CDH5
ENSG00000087245.12	1.56188	8.16718	3.57954	0.000839577	0.0141041	-0.911119	MMP2
ENSG00000004799.7	1.56187	6.36114	3.57409	0.000853288	0.0142581	-0.903728	PDK4
ENSG00000111262.4	1.56063	0.630497	3.35809	0.00160611	0.0203759	-1.17075	KCNA1
ENSG00000213659.4	1.55999	-2.19292	4.0949	0.000173584	0.00623613	0.509878	RSU1P3
ENSG00000070808.15	1.55912	-1.04158	3.68431	0.000613762	0.0118899	-0.405652	CAMK2A
ENSG00000177363.4	1.55824	1.00128	3.20924	0.0024565	0.0262607	-1.54231	LRRN4CL
ENSG00000250056.5	1.55795	-0.360973	2.90962	0.00560825	0.042703	-2.20872	LINC01018
ENSG00000198768.10	1.55725	0.0918313	2.82039	0.00711248	0.0496392	-2.41456	APCDD1L
ENSG00000006638.11	1.55435	0.236414	3.78915	0.000446866	0.0102359	-0.0812198	TBXA2R
ENSG00000132938.19	1.55301	-0.807739	3.19841	0.0025327	0.0267298	-1.55738	MTUS2
ENSG00000171724.2	1.55286	1.42054	4.8524	1.50391e-05	0.00191716	2.93742	VAT1L
ENSG00000147234.10	1.55165	-1.60406	3.36038	0.00159554	0.0203385	-1.20719	FRMPD3
ENSG00000164330.16	1.5515	3.07873	4.60042	3.43967e-05	0.00296575	2.23608	EBF1
ENSG00000143028.8	1.55057	-1.2787	3.44936	0.00123218	0.0177498	-0.985143	SYPL2
ENSG00000279958.1	1.55021	-2.60656	2.93247	0.00527393	0.0409197	-2.17733	RP11-12O16.1
ENSG00000103647.12	1.54889	1.5513	4.99072	9.50583e-06	0.00154379	3.35463	CORO2B
ENSG00000226632.1	1.54556	-2.31274	3.58862	0.000817216	0.0139203	-0.717965	UBE2V1P1
ENSG00000169067.3	1.54547	-1.30859	2.96456	0.00483561	0.0387225	-2.08647	ACTBL2
ENSG00000279981.1	1.54504	-2.25579	3.69071	0.000602042	0.0118515	-0.474186	RP11-196B3.2
ENSG00000111341.9	1.54363	6.1049	3.4355	0.00128304	0.0181083	-1.27486	MGP
ENSG00000130635.15	1.54302	9.35996	3.03642	0.0039747	0.0344079	-2.34508	COL5A1
ENSG00000115602.16	1.54206	1.21687	3.44201	0.0012589	0.0179064	-0.969038	IL1RL1
ENSG00000169946.13	1.53964	3.52975	6.09962	2.22823e-07	0.000396899	6.91365	ZFPM2
ENSG00000124203.6	1.53906	1.40398	3.19481	0.00255847	0.0269498	-1.59086	ZNF831
ENSG00000155816.19	1.5389	-0.575629	3.83997	0.000382637	0.00944089	0.0115616	FMN2
ENSG00000263535.1	1.53794	-0.137718	3.02962	0.00404959	0.0347027	-1.94302	AK4P1
ENSG00000267281.2	1.5374	-1.09979	5.10855	6.41631e-06	0.00131931	3.31893	RP11-793H13.10
ENSG00000125966.9	1.5369	2.78909	3.92917	0.000290834	0.00838926	0.291632	MMP24
ENSG00000174099.10	1.53365	4.48372	4.20301	0.000123446	0.0052501	0.995541	MSRB3
ENSG00000163673.7	1.53352	-0.191527	3.52738	0.00097982	0.0154369	-0.758013	DCLK3
ENSG00000154065.16	1.53309	1.04809	4.20201	0.000123836	0.00525273	1.05768	ANKRD29
ENSG00000163492.14	1.53157	0.941903	2.99794	0.00441598	0.0367008	-2.04317	CCDC141
ENSG00000008056.12	1.53053	-1.3741	3.93965	0.000281566	0.00822508	0.20523	SYN1
ENSG00000153012.11	1.52968	3.10307	4.28571	9.49146e-05	0.00460229	1.30303	LGI2
ENSG00000143195.12	1.52904	3.97893	4.55919	3.93381e-05	0.00316185	2.0877	ILDR2
ENSG00000184984.9	1.52653	-3.65931	3.56179	0.000884984	0.0145823	-0.878683	CHRM5
ENSG00000152137.6	1.52505	3.20668	4.04158	0.000205118	0.00686754	0.592455	HSPB8
ENSG00000164741.14	1.52423	4.54948	4.58344	3.63531e-05	0.00308949	2.13679	DLC1
ENSG00000248334.6	1.52394	0.889079	3.62314	0.000737296	0.0131345	-0.501181	WHAMMP2
ENSG00000081277.12	1.52257	0.335166	3.14008	0.00298297	0.0292632	-1.69359	PKP1
ENSG00000225614.2	1.52162	5.04441	3.43505	0.00128474	0.0181083	-1.21724	ZNF469
ENSG00000109906.13	1.52162	2.99321	3.69603	0.000592467	0.0117651	-0.363956	ZBTB16
ENSG00000101825.7	1.52017	8.3092	4.19374	0.000127122	0.00530395	0.86384	MXRA5
ENSG00000224389.8	1.51836	6.95706	4.20425	0.000122962	0.0052501	0.903111	C4B
ENSG00000211445.11	1.51775	5.67559	3.95726	0.000266629	0.00791599	0.209006	GPX3
ENSG00000230397.1	1.51768	-2.7563	2.85472	0.0064942	0.0468023	-2.3395	SPTLC1P1
ENSG00000271811.1	1.5173	-0.674657	3.0027	0.00435909	0.0364283	-2.00014	RP1-79C4.4
ENSG00000186810.7	1.51652	0.297141	3.15094	0.00289377	0.0287429	-1.66725	CXCR3
ENSG00000024422.11	1.51634	4.63664	4.31547	8.6313e-05	0.0043713	1.32121	EHD2
ENSG00000152049.6	1.51631	4.20127	3.69038	0.000602637	0.0118515	-0.458948	KCNE4
ENSG00000013725.14	1.51498	1.76319	3.25682	0.00214669	0.0243309	-1.45253	CD6
ENSG00000106991.13	1.5146	4.93441	4.67902	2.66074e-05	0.0025439	2.4137	ENG
ENSG00000184985.16	1.51308	3.1183	3.37176	0.00154392	0.0199825	-1.23745	SORCS2
ENSG00000204442.3	1.51154	2.02955	4.19868	0.000125149	0.0052796	1.06664	FAM155A
ENSG00000076344.15	1.51125	0.935802	4.47724	5.13103e-05	0.0035061	1.82405	RGS11
ENSG00000170577.7	1.51109	0.0208733	2.90426	0.00568958	0.0431422	-2.22813	SIX2
ENSG00000177469.12	1.51084	7.26975	3.77585	0.000465314	0.0104678	-0.354324	PTRF
ENSG00000265158.1	1.5099	-2.2962	3.91472	0.000304103	0.00857382	0.0583275	LRRC37A7P
ENSG00000281508.1	1.50904	3.22656	3.17363	0.0027155	0.027777	-1.75411	CDR1-AS
ENSG00000104894.11	1.50819	2.75844	4.16222	0.000140441	0.00562022	0.954217	CD37
ENSG00000218336.8	1.50817	5.02449	3.80664	0.000423668	0.00994613	-0.188395	TENM3
ENSG00000144824.19	1.50808	5.24343	5.13739	5.82618e-06	0.00131931	3.84021	PHLDB2
ENSG00000267074.1	1.50717	-1.51662	3.27488	0.00203906	0.0236537	-1.40005	RP11-1094M14.5
ENSG00000035862.12	1.50503	7.79082	5.00893	8.94664e-06	0.00154351	3.38974	TIMP2
ENSG00000183092.16	1.5009	0.192395	4.37167	7.20959e-05	0.00400344	1.47708	BEGAIN
ENSG00000187942.11	1.50049	-0.787988	3.99505	0.000237123	0.00741044	0.394905	LDLRAD2
ENSG00000117090.14	1.49726	0.62209	3.34103	0.00168707	0.0209545	-1.21284	SLAMF1
ENSG00000187398.11	1.4957	-1.89577	2.89657	0.00580808	0.0437192	-2.23807	LUZP2
ENSG00000183876.8	1.49546	2.5455	3.47118	0.00115595	0.0170734	-0.942051	ARSI
ENSG00000100234.11	1.49365	8.64437	3.30736	0.00185834	0.0221959	-1.64917	TIMP3
ENSG00000125910.5	1.49326	0.597431	2.94843	0.00505149	0.0398191	-2.14489	S1PR4
ENSG00000022267.16	1.49231	4.37825	3.62241	0.000738909	0.0131407	-0.662043	FHL1
ENSG00000185905.3	1.49229	1.40324	3.29326	0.00193485	0.0228101	-1.34813	C16orf54
ENSG00000128573.23	1.49108	0.126767	4.01035	0.000226094	0.00727245	0.495688	FOXP2
ENSG00000228594.3	1.49049	2.41031	4.70308	2.45897e-05	0.00245773	2.54024	FNDC10
ENSG00000203710.10	1.48847	3.83938	3.00145	0.00437389	0.0364532	-2.23666	CR1
ENSG00000138080.13	1.48733	6.81201	3.16333	0.0027951	0.0282353	-2.0141	EMILIN1
ENSG00000142303.13	1.48726	3.45946	4.27359	9.86527e-05	0.00466822	1.25495	ADAMTS10
ENSG00000183578.6	1.48722	0.941177	3.66841	0.000643798	0.0121248	-0.383448	TNFAIP8L3
ENSG00000254245.2	1.4872	-0.127608	3.22557	0.00234566	0.0257015	-1.48824	PCDHGA3
ENSG00000269388.1	1.48588	-2.28526	3.03097	0.00403462	0.0346486	-1.96237	AC018755.16
ENSG00000179314.13	1.4855	0.384344	3.17551	0.00270123	0.0277152	-1.6104	WSCD1
ENSG00000160013.8	1.48532	1.39581	3.64541	0.000689788	0.01262	-0.446011	PTGIR
ENSG00000171056.7	1.48311	-0.252314	3.41846	0.00134834	0.0186308	-1.02674	SOX7
ENSG00000113749.7	1.48167	1.99658	5.229	4.2851e-06	0.00127978	4.10194	HRH2
ENSG00000267265.5	1.48149	-2.03386	3.67173	0.000637411	0.0120808	-0.502289	CTC-550B14.7
ENSG00000259070.5	1.4801	-0.329732	3.42048	0.00134045	0.0185759	-1.0232	LINC00639
ENSG00000240583.10	1.47852	6.1898	4.46069	5.41287e-05	0.00357935	1.69495	AQP1
ENSG00000169507.9	1.47792	-0.860717	3.67111	0.000638607	0.0120808	-0.428025	SLC38A11
ENSG00000260300.5	1.47787	-1.49138	4.1613	0.000140849	0.00562022	0.754253	RP11-505K9.4
ENSG00000123360.11	1.47772	2.29638	4.99892	9.24993e-06	0.00154351	3.42411	PDE1B
ENSG00000152092.15	1.47666	1.23291	3.32211	0.00178136	0.0216472	-1.27144	ASTN1
ENSG00000173114.12	1.47604	-0.0856925	3.69555	0.000593323	0.0117651	-0.332198	LRRN3
ENSG00000266074.8	1.47576	2.74377	3.4851	0.0011097	0.0166829	-0.916264	BAHCC1
ENSG00000165424.6	1.47366	5.06292	4.69531	2.52239e-05	0.00249202	2.45754	ZCCHC24
ENSG00000050165.17	1.47117	5.0197	4.05146	0.000198879	0.00677113	0.516171	DKK3
ENSG00000213694.3	1.46915	3.42146	3.47413	0.00114602	0.0169939	-0.990071	S1PR3
ENSG00000099337.4	1.46914	2.36446	4.19993	0.000124656	0.0052696	1.069	KCNK6
ENSG00000112964.13	1.46892	3.04149	4.25171	0.000105768	0.0048294	1.20525	GHR
ENSG00000133107.14	1.46873	-0.402711	3.96999	0.000256315	0.00771254	0.357898	TRPC4
ENSG00000171596.6	1.46752	-2.04811	3.07504	0.00357362	0.0323726	-1.86113	NMUR1
ENSG00000154133.14	1.46728	2.79076	3.60342	0.000781978	0.0135736	-0.603825	ROBO4
ENSG00000154262.12	1.46678	3.7801	3.40269	0.00141159	0.0190931	-1.20794	ABCA6
ENSG00000180096.11	1.46422	1.67622	3.44358	0.00125316	0.0178463	-0.976811	2022-09-01
ENSG00000005844.17	1.46401	3.24391	4.03323	0.000210532	0.00695255	0.567283	ITGAL
ENSG00000182752.9	1.4624	3.69637	3.35545	0.00161838	0.0204549	-1.32487	PAPPA
ENSG00000154678.16	1.46107	1.42995	4.11669	0.0001621	0.00607668	0.830639	PDE1C
ENSG00000135439.11	1.4608	1.71758	4.38878	6.82407e-05	0.00391859	1.60533	AGAP2
ENSG00000186868.15	1.46074	0.366791	3.6903	0.000602795	0.0118515	-0.333119	MAPT
ENSG00000214425.7	1.46041	4.19033	2.91603	0.00551254	0.0421775	-2.47513	LRRC37A4P
ENSG00000157103.10	1.45995	0.190466	3.16616	0.00277305	0.0281593	-1.63015	SLC6A1
ENSG00000206052.10	1.45915	1.84191	3.61088	0.000764787	0.0133957	-0.545931	DOK6
ENSG00000153902.13	1.45826	-0.162282	3.67976	0.000622214	0.0119557	-0.374866	LGI4
ENSG00000133083.14	1.45743	3.84197	4.71875	2.33573e-05	0.00238718	2.57807	DCLK1
ENSG00000047648.21	1.45692	1.90641	3.91793	0.000301104	0.00855026	0.28163	ARHGAP6
ENSG00000120833.13	1.45636	2.37738	4.39842	6.61578e-05	0.00388284	1.64216	SOCS2
ENSG00000139220.16	1.45566	-0.771068	2.98834	0.00453305	0.0371528	-2.03196	PPFIA2
ENSG00000144810.15	1.45415	7.79752	3.41223	0.00137301	0.0188073	-1.36854	COL8A1
ENSG00000106333.12	1.45243	6.18876	4.79591	1.81222e-05	0.00214469	2.7343	PCOLCE
ENSG00000183570.16	1.45214	0.174182	4.15558	0.000143414	0.00565148	0.888089	PCBP3
ENSG00000170989.8	1.45005	3.80896	4.23981	0.000109843	0.00487784	1.13913	S1PR1
ENSG00000115461.4	1.44679	8.01172	3.24031	0.0022497	0.0249849	-1.82635	IGFBP5
ENSG00000068831.18	1.44643	1.81669	3.18097	0.00266009	0.0275189	-1.64303	RASGRP2
ENSG00000113303.11	1.44623	-1.22678	3.1425	0.00296282	0.0291137	-1.69215	BTNL8
ENSG00000174473.15	1.44615	-2.37703	2.96163	0.00487421	0.0389039	-2.11109	GALNTL6
ENSG00000107796.13	1.44532	7.97426	3.28557	0.0019778	0.02315	-1.70732	ACTA2
ENSG00000145824.12	1.44243	4.04113	2.86355	0.00634339	0.0461137	-2.58714	CXCL14
ENSG00000103489.11	1.44022	4.32266	4.24979	0.000106414	0.00483366	1.14185	XYLT1
ENSG00000106852.15	1.4393	1.05168	3.57521	0.000850447	0.0142248	-0.625693	LHX6
ENSG00000224083.1	1.43824	-2.23281	3.90004	0.00031818	0.00878671	0.0287219	MTCO1P11
ENSG00000168004.9	1.43766	0.4056	2.90295	0.0057095	0.0432263	-2.24206	HRASLS5
ENSG00000107317.11	1.43739	5.39062	3.5917	0.000809762	0.0138197	-0.815887	PTGDS
ENSG00000251194.2	1.43714	-3.33196	3.3371	0.00170623	0.0210483	-1.34942	RP1-68D18.2
ENSG00000250280.2	1.43708	-0.870155	3.4831	0.00111624	0.0167184	-0.887766	RP11-305O6.3
ENSG00000280304.1	1.43675	-1.92859	3.30095	0.00189276	0.0224959	-1.35702	CTD-2536I1.2
ENSG00000271447.5	1.43618	1.41714	3.91584	0.000303052	0.00856078	0.277704	MMP28
ENSG00000138944.7	1.43463	1.79827	2.91051	0.00559489	0.0426424	-2.28894	KIAA1644
ENSG00000198963.10	1.4341	1.2384	3.97193	0.000254775	0.00768571	0.428966	RORB
ENSG00000280200.1	1.43308	-4.10007	3.1601	0.00282049	0.0283705	-1.76564	RP11-243M5.2
ENSG00000266127.1	1.43229	-1.21544	3.11077	0.00323674	0.0304549	-1.7632	ZNF415P1
ENSG00000125355.15	1.43217	0.212575	4.19169	0.000127951	0.00532253	0.987632	TMEM255A
ENSG00000151067.21	1.4318	3.53705	3.72677	0.000539981	0.0112677	-0.312789	CACNA1C
ENSG00000163564.14	1.43174	0.323536	4.0989	0.000171418	0.00623038	0.74354	PYHIN1
ENSG00000106483.11	1.43106	6.18289	2.88481	0.00599365	0.0446343	-2.69363	SFRP4
ENSG00000276107.1	1.42786	1.76028	3.00227	0.00436415	0.0364283	-2.07155	CTD-2033D15.2
ENSG00000099998.17	1.42566	3.62436	5.09157	6.79094e-06	0.00137624	3.73349	GGT5
ENSG00000169291.9	1.42287	2.72285	3.83477	0.000388775	0.00952298	0.0305548	SHE
ENSG00000106624.9	1.42268	8.13725	2.9405	0.00516089	0.0403649	-2.58828	AEBP1
ENSG00000135144.7	1.4211	0.796629	3.00687	0.00430974	0.0361662	-2.01724	DTX1
ENSG00000214787.8	1.42031	-0.595745	3.26045	0.00212462	0.0241616	-1.4099	MS4A4E
ENSG00000140682.18	1.41965	4.10796	4.14294	0.000149245	0.00579172	0.839007	TGFB1I1
ENSG00000198734.10	1.4165	1.13867	2.98102	0.00462431	0.037589	-2.09103	F5
ENSG00000054598.6	1.41533	3.43903	3.29255	0.00193877	0.0228101	-1.46988	FOXC1
ENSG00000152784.15	1.4151	0.479676	4.12216	0.000159336	0.00603517	0.814587	PRDM8
ENSG00000181656.6	1.41422	-2.1118	3.17101	0.00273555	0.0278859	-1.65391	GPR88
ENSG00000156049.6	1.41312	-0.00841472	4.24312	0.000108694	0.00486273	1.11123	GNA14
ENSG00000283224.1	1.41279	2.84215	3.05126	0.00381589	0.0336101	-2.02666	AC013264.1
ENSG00000149596.6	1.41147	2.48805	3.18478	0.00263175	0.0273858	-1.67187	JPH2
ENSG00000162739.13	1.41102	1.57794	3.07919	0.00353289	0.0322235	-1.8786	SLAMF6
ENSG00000227145.1	1.41052	-3.40995	2.92286	0.00541219	0.0417057	-2.21923	IL21-AS1
ENSG00000187068.2	1.4101	2.20292	4.38497	6.90806e-05	0.00391859	1.60228	C3orf70
ENSG00000183801.7	1.40992	3.38492	4.83188	1.60944e-05	0.00201912	2.93372	OLFML1
ENSG00000087303.17	1.40984	5.77869	3.9776	0.000250329	0.00762925	0.263205	NID2
ENSG00000087237.10	1.40919	-0.818838	3.40432	0.00140491	0.0190353	-1.07472	CETP
ENSG00000158859.9	1.40673	4.1815	2.85666	0.00646079	0.0466764	-2.61826	ADAMTS4
ENSG00000233117.2	1.40604	1.83566	3.37474	0.0015307	0.0199157	-1.15875	LINC00702
ENSG00000187862.11	1.40347	-2.81697	3.17298	0.00272049	0.0278041	-1.67775	TTC24
ENSG00000112182.14	1.40312	2.89014	4.13637	0.000152364	0.00587431	0.876145	BACH2
ENSG00000269890.1	1.40194	-1.7939	2.85902	0.00642024	0.0464541	-2.31534	RP5-1139B12.2
ENSG00000099365.9	1.40173	-0.406658	3.54741	0.000923511	0.0149063	-0.714133	STX1B
ENSG00000173546.7	1.39958	4.68248	3.45342	0.00121763	0.0176192	-1.14549	CSPG4
ENSG00000167874.6	1.39852	0.284169	2.9577	0.00492641	0.0391798	-2.11462	TMEM88
ENSG00000110799.13	1.39818	7.15973	3.231	0.00230986	0.025474	-1.84491	VWF
ENSG00000185761.10	1.39673	-0.327018	2.92793	0.00533877	0.0412606	-2.16887	ADAMTSL5
ENSG00000196376.10	1.39325	-0.0134288	3.07786	0.0035459	0.0322472	-1.83403	SLC35F1
ENSG00000255833.1	1.39141	-0.0799972	3.07191	0.00360469	0.0325231	-1.8469	TIFAB
ENSG00000158481.12	1.39095	-0.675817	2.8578	0.00644122	0.0465634	-2.31808	CD1C
ENSG00000253159.2	1.38984	2.67798	3.7371	0.000523363	0.0111096	-0.236267	PCDHGA12
ENSG00000135604.9	1.38857	1.24891	3.16607	0.0027737	0.0281593	-1.65536	STX11
ENSG00000188859.6	1.38701	0.396931	4.12098	0.000159928	0.00604794	0.80769	FAM78B
ENSG00000269899.1	1.38508	-0.332204	2.91231	0.00556789	0.0424912	-2.20342	RP11-589N15.2
ENSG00000077984.5	1.38444	1.2892	3.76891	0.000475236	0.0105937	-0.118311	CST7
ENSG00000143248.12	1.38329	6.15616	4.56764	3.82716e-05	0.00313273	2.02376	RGS5
ENSG00000173706.12	1.38097	7.07023	4.29537	9.20353e-05	0.00452899	1.17513	HEG1
ENSG00000124749.16	1.38007	1.22369	4.07219	0.00018639	0.00651892	0.703806	COL21A1
ENSG00000265206.4	1.37988	0.25547	2.93648	0.00521721	0.0406507	-2.16189	MIR142
ENSG00000139910.19	1.3797	0.559587	3.18394	0.00263798	0.0273986	-1.5936	NOVA1
ENSG00000198886.2	1.37821	7.04931	3.78401	0.000453901	0.0103485	-0.329318	MT-ND4
ENSG00000165633.12	1.3782	3.42714	3.798	0.00043498	0.0100918	-0.107982	VSTM4
ENSG00000279204.1	1.37419	-1.43441	3.18686	0.00261642	0.0273416	-1.59716	RP11-175K6.2
ENSG00000276231.4	1.3737	0.615438	4.40269	6.5257e-05	0.00388284	1.5949	PIK3R6
ENSG00000081059.19	1.37348	2.4211	5.03305	8.2557e-06	0.00150578	3.53295	TCF7
ENSG00000267554.1	1.37189	-1.17517	3.76594	0.000479541	0.0106166	-0.212169	RP11-686D22.10
ENSG00000156103.15	1.37162	3.17572	3.70707	0.00057308	0.0115431	-0.344406	MMP16
ENSG00000173210.19	1.37125	1.98352	3.68025	0.000621296	0.0119557	-0.365307	ABLIM3
ENSG00000196562.14	1.37017	6.43144	4.39907	6.60199e-05	0.00388284	1.50022	SULF2
ENSG00000090534.17	1.36996	-2.73124	3.03537	0.00398617	0.0344162	-1.9667	THPO
ENSG00000251322.7	1.36846	3.4674	4.11703	0.000161924	0.00607668	0.796995	SHANK3
ENSG00000116962.14	1.3682	5.62509	3.88361	0.000334684	0.00897313	-0.00313601	NID1
ENSG00000141753.6	1.36819	7.13919	4.1587	0.000142008	0.00563067	0.763903	IGFBP4
ENSG00000166341.7	1.36801	5.60642	3.49414	0.00108062	0.0164353	-1.09458	DCHS1
ENSG00000135472.8	1.36734	0.155348	3.04345	0.00389867	0.0340128	-1.91602	FAIM2
ENSG00000159674.11	1.36724	5.50653	3.18469	0.00263241	0.0273858	-1.91123	SPON2
ENSG00000211772.10	1.36673	2.6026	3.3745	0.00153176	0.0199157	-1.19753	TRBC2
ENSG00000172139.14	1.36656	-2.10631	3.1279	0.00308606	0.0298179	-1.74819	SLC9C1
ENSG00000116016.13	1.36488	6.45083	5.29898	3.38655e-06	0.00124736	4.3291	EPAS1
ENSG00000179909.15	1.36484	2.03655	3.53245	0.00096528	0.0153198	-0.758453	ZNF154
ENSG00000176678.5	1.36395	-0.693411	3.06474	0.00367668	0.0328973	-1.86106	FOXL1
ENSG00000185811.16	1.36335	4.12907	4.1725	0.000135953	0.00551351	0.923497	IKZF1
ENSG00000178860.8	1.36333	2.55859	3.38592	0.00148192	0.0196191	-1.16545	MSC
ENSG00000131477.10	1.36316	2.16915	4.36	7.48442e-05	0.00408901	1.52977	RAMP2
ENSG00000181104.6	1.36313	5.43244	4.3537	7.63712e-05	0.00410823	1.39416	F2R
ENSG00000121068.13	1.36248	4.10961	3.00185	0.00436914	0.0364392	-2.26139	TBX2
ENSG00000134817.10	1.36194	3.28153	3.92607	0.000293636	0.00843655	0.259567	APLNR
ENSG00000100626.16	1.35922	1.70288	3.4617	0.00118849	0.0173631	-0.931502	GALNT16
ENSG00000028137.17	1.35839	4.41285	3.65371	0.000672836	0.012428	-0.577848	TNFRSF1B
ENSG00000109684.14	1.35789	-1.73576	2.99546	0.00444605	0.0368861	-2.02557	CLNK
ENSG00000118596.11	1.35679	3.97584	4.42847	6.00577e-05	0.00374189	1.69207	SLC16A7
ENSG00000279175.1	1.35607	-0.469385	3.8181	0.000409096	0.00972926	-0.0368275	CTA-414D7.1
ENSG00000235111.1	1.35533	-1.29456	3.03229	0.00402	0.0345732	-1.93847	RP1-29C18.8
ENSG00000102265.11	1.35499	7.35062	4.56623	3.84473e-05	0.00313273	2.001	TIMP1
ENSG00000186340.14	1.3548	8.98868	3.12709	0.003093	0.0298487	-2.11785	THBS2
ENSG00000260139.6	1.35297	-0.690158	3.08668	0.00346041	0.0317794	-1.81146	CSPG4P13
ENSG00000166501.12	1.35275	3.37031	3.73131	0.000532603	0.0112554	-0.289844	PRKCB
ENSG00000280202.1	1.35146	-1.00744	3.52845	0.000976739	0.0154108	-0.78373	RP5-1180D12.1
ENSG00000116194.12	1.35036	2.50671	3.00171	0.0043709	0.0364411	-2.12219	ANGPTL1
ENSG00000267053.6	1.3495	-2.107	2.87983	0.006074	0.0449924	-2.2761	CTD-3162L10.1
ENSG00000117643.14	1.34922	3.23457	4.90834	1.2497e-05	0.00179586	3.16871	MAN1C1
ENSG00000162367.11	1.34834	0.863322	3.50108	0.00105881	0.0162345	-0.814412	TAL1
ENSG00000138135.6	1.34794	0.252074	2.99364	0.00446816	0.0370047	-2.03195	CH25H
ENSG00000178789.8	1.34765	-0.588439	3.59682	0.000797514	0.013683	-0.59843	CD300LB
ENSG00000179715.12	1.3455	1.20035	5.00308	9.12255e-06	0.00154351	3.36337	PCED1B
ENSG00000204301.6	1.34499	3.81824	3.93895	0.000282172	0.00822508	0.265454	NOTCH4
ENSG00000180447.6	1.34426	6.77395	3.76724	0.000477643	0.0106072	-0.37298	GAS1
ENSG00000025423.11	1.34296	2.17093	3.27062	0.002064	0.0238308	-1.43838	HSD17B6
ENSG00000277734.6	1.34261	2.53555	3.77614	0.000464902	0.0104678	-0.12384	TRAC
ENSG00000271503.5	1.3419	2.48484	3.04941	0.00383528	0.0337059	-2.0045	CCL5
ENSG00000236871.7	1.34085	-1.06693	2.87519	0.00614968	0.0452955	-2.27813	LINC00106
ENSG00000272410.5	1.33975	1.89709	3.48613	0.00110637	0.0166747	-0.874534	RP11-438J1.1
ENSG00000125148.6	1.33887	6.20066	3.71908	0.000552677	0.0113656	-0.496132	MT2A
ENSG00000184347.14	1.3384	5.5674	3.8106	0.000418574	0.00986561	-0.211174	SLIT3
ENSG00000182487.12	1.33839	0.552552	3.0289	0.00405762	0.0347204	-1.95874	NCF1B
ENSG00000213809.8	1.33799	1.8517	2.85972	0.00640845	0.0464113	-2.41026	KLRK1
ENSG00000150594.6	1.33733	3.0325	3.21589	0.00241073	0.0260034	-1.63312	ADRA2A
ENSG00000255197.5	1.33693	-0.649383	3.31325	0.00182721	0.0219828	-1.28643	RP11-750H9.5
ENSG00000280551.1	1.33679	-1.48753	3.39229	0.00145482	0.0193986	-1.12817	RP11-358D17.2
ENSG00000131459.12	1.33571	4.37614	3.38266	0.00149602	0.0196422	-1.31178	GFPT2
ENSG00000173705.8	1.33502	2.73001	4.45808	5.4587e-05	0.00358327	1.81596	SUSD5
ENSG00000254838.5	1.33288	3.50951	3.48608	0.00110652	0.0166747	-0.966492	GVINP1
ENSG00000101335.9	1.3327	5.94982	4.26185	0.000102411	0.0047539	1.09705	MYL9
ENSG00000279620.1	1.33237	-2.27725	3.22735	0.00233391	0.0256289	-1.53635	RP11-1102P22.2
ENSG00000174944.8	1.33162	0.263837	3.51891	0.00100463	0.015682	-0.770474	P2RY14
ENSG00000225630.1	1.33131	2.0822	3.1339	0.00303488	0.0294918	-1.77342	MTND2P28
ENSG00000253485.2	1.33105	1.09892	3.00806	0.00429575	0.0360938	-2.02616	PCDHGA5
ENSG00000129038.15	1.32966	5.54543	3.55136	0.000912778	0.0148544	-0.935968	LOXL1
ENSG00000275793.1	1.32917	-0.0475599	3.18622	0.00262108	0.0273504	-1.58118	RIMBP3
ENSG00000223749.8	1.32887	0.114048	2.93752	0.00520261	0.0406054	-2.15618	MIR503HG
ENSG00000173208.3	1.32653	0.631167	3.13148	0.00305541	0.0296306	-1.72009	ABCD2
ENSG00000280434.1	1.32587	-0.140097	3.72471	0.000543352	0.0112677	-0.259686	RP4-671O14.6
ENSG00000011028.13	1.32491	7.41	3.13755	0.00300409	0.0293732	-2.08998	MRC2
ENSG00000104415.13	1.32477	5.16841	3.62457	0.000734164	0.0131083	-0.711864	WISP1
ENSG00000189320.8	1.32389	1.25299	3.22215	0.00236845	0.0257962	-1.51913	FAM180A
ENSG00000196338.12	1.32129	0.185659	3.97434	0.000252878	0.00766814	0.404342	NLGN3
ENSG00000079102.16	1.32082	2.63918	3.97431	0.000252899	0.00766814	0.422909	RUNX1T1
ENSG00000105122.12	1.32065	2.56737	3.93083	0.000289348	0.00836675	0.303194	RASAL3
ENSG00000144229.11	1.31989	0.779548	2.96922	0.00477488	0.0383787	-2.1041	THSD7B
ENSG00000177098.8	1.31988	1.49092	3.38245	0.00149692	0.0196422	-1.12737	SCN4B
ENSG00000213240.8	1.31897	2.51531	2.92913	0.00532157	0.0411948	-2.29573	RP11-458D21.5
ENSG00000126368.5	1.31824	1.62136	3.99226	0.000239187	0.00744145	0.487722	NR1D1
ENSG00000149131.15	1.31818	6.65676	6.32664	1.02464e-07	0.000269946	7.68002	SERPING1
ENSG00000172020.12	1.31651	-1.51245	3.44729	0.00123965	0.0177925	-1.00076	GAP43
ENSG00000197471.11	1.31562	2.41243	3.78898	0.000447095	0.0102359	-0.0841929	SPN
ENSG00000162849.15	1.31486	6.2075	3.98257	0.000246496	0.0075415	0.261314	KIF26B
ENSG00000278493.1	1.31448	-2.01806	3.10297	0.00330768	0.030853	-1.79973	CTD-2382E5.6
ENSG00000175344.17	1.3143	0.319071	3.2848	0.00198219	0.0231868	-1.34783	CHRNA7
ENSG00000010319.6	1.31352	2.45883	2.93758	0.00520177	0.0406054	-2.27125	SEMA3G
ENSG00000178199.13	1.31268	1.59451	3.43746	0.00127573	0.0180697	-0.990215	ZC3H12D
ENSG00000161405.16	1.31266	3.84862	2.92564	0.00537191	0.0414336	-2.42267	IKZF3
ENSG00000096060.14	1.3118	6.3439	3.71429	0.000560719	0.0114417	-0.513501	FKBP5
ENSG00000186994.11	1.31098	1.41044	3.14482	0.00294372	0.0289741	-1.71339	KANK3
ENSG00000250120.6	1.31075	2.59862	3.03477	0.00399279	0.0344361	-2.04988	PCDHA10
ENSG00000186642.15	1.31074	2.32349	3.58769	0.000819475	0.0139287	-0.624195	PDE2A
ENSG00000141905.17	1.31044	4.99328	6.03207	2.80708e-07	0.000396899	6.72726	NFIC
ENSG00000165507.8	1.31007	5.66054	4.0148	0.000222986	0.00721313	0.375353	C10orf10
ENSG00000186704.9	1.30899	-0.97407	2.87701	0.00611981	0.0451483	-2.27447	DTX2P1
ENSG00000152284.4	1.30888	1.12167	3.40731	0.00139277	0.0189466	-1.05538	TCF7L1
ENSG00000214491.8	1.30689	-0.358147	2.87349	0.00617758	0.0454473	-2.28853	SEC14L6
ENSG00000197565.15	1.30606	1.71427	3.51647	0.00101189	0.0157548	-0.790242	COL4A6
ENSG00000249138.1	1.3054	-1.05239	2.98925	0.00452187	0.0371254	-2.03071	SLED1
ENSG00000215246.5	1.30536	-1.25026	3.53018	0.000971778	0.015392	-0.791175	RP11-43F13.3
ENSG00000198626.15	1.30455	3.20565	2.99132	0.0044965	0.0370814	-2.20527	RYR2
ENSG00000168386.18	1.30345	5.36032	3.84838	0.000372906	0.00936294	-0.0926838	FILIP1L
ENSG00000183580.9	1.30291	2.96588	5.40452	2.37244e-06	0.00118517	4.69709	FBXL7
ENSG00000070404.9	1.30227	4.46056	3.6472	0.000686103	0.0125915	-0.600949	FSTL3
ENSG00000241978.9	1.30184	6.08023	4.88349	1.35692e-05	0.00184908	3.01091	AKAP2
ENSG00000179588.8	1.30177	1.54939	3.41253	0.00137183	0.0188019	-1.05264	ZFPM1
ENSG00000228049.7	1.30166	0.821432	2.9513	0.00501245	0.0396168	-2.14658	POLR2J2
ENSG00000090539.15	1.30091	2.35464	2.88307	0.00602162	0.0447442	-2.39138	CHRD
ENSG00000053702.14	1.29972	-0.125604	3.45776	0.00120229	0.0175035	-0.927996	NRIP2
ENSG00000184922.13	1.29948	4.28629	5.32829	3.06816e-06	0.00118517	4.47013	FMNL1
ENSG00000263603.1	1.29923	-2.17976	3.29833	0.001907	0.0225971	-1.37417	CTD-2349P21.5
ENSG00000119699.7	1.29874	4.83399	3.82794	0.00039698	0.0096147	-0.119844	TGFB3
ENSG00000177272.8	1.2984	1.34064	3.23615	0.00227642	0.0251872	-1.48785	KCNA3
ENSG00000185739.13	1.29818	0.0568447	3.17623	0.00269574	0.0276851	-1.6054	SRL
ENSG00000279693.1	1.2981	-2.89378	2.99629	0.0044359	0.0368405	-2.05337	RP11-71L14.3
ENSG00000268941.2	1.29749	-1.69912	3.07268	0.00359704	0.0324842	-1.85735	RP5-907D15.4
ENSG00000037280.15	1.29653	3.02202	3.54863	0.000920175	0.0148993	-0.765278	FLT4
ENSG00000140090.17	1.29649	-0.449476	2.96159	0.00487468	0.0389039	-2.09293	SLC24A4
ENSG00000003436.14	1.29626	4.18081	4.14952	0.00014618	0.0057196	0.851547	TFPI
ENSG00000101096.19	1.2961	4.17609	3.84696	0.000374538	0.00937769	-0.0211616	NFATC2
ENSG00000130528.11	1.29601	-1.45617	2.85078	0.00656243	0.0471092	-2.33031	HRC
ENSG00000183813.6	1.29583	1.39659	2.8582	0.00643429	0.0465274	-2.38684	CCR4
ENSG00000072952.18	1.29548	4.65437	4.05506	0.000196658	0.00673838	0.546355	MRVI1
ENSG00000205784.2	1.29436	-1.99429	3.69857	0.000587953	0.0117151	-0.435696	ARRDC5
ENSG00000120049.18	1.29328	1.02075	3.56799	0.000868879	0.0144201	-0.644236	KCNIP2
ENSG00000132170.19	1.29206	2.41174	3.48428	0.00111238	0.0166829	-0.901673	PPARG
ENSG00000087258.13	1.29008	0.520222	2.94079	0.0051568	0.0403649	-2.16089	GNAO1
ENSG00000167641.10	1.28995	0.974671	2.95019	0.00502749	0.0397091	-2.15573	PPP1R14A
ENSG00000118495.18	1.28895	3.77377	4.80067	1.78396e-05	0.00212561	2.83023	PLAGL1
ENSG00000167182.13	1.28869	1.77382	6.00912	3.03617e-07	0.000396899	6.4521	SP2
ENSG00000234456.7	1.28794	4.01895	4.41964	6.17906e-05	0.00378583	1.66341	MAGI2-AS3
ENSG00000160185.14	1.28713	-0.0635809	2.94814	0.00505547	0.0398372	-2.12849	UBASH3A
ENSG00000131196.17	1.28641	3.05406	3.89477	0.000323391	0.00883117	0.182526	NFATC1
ENSG00000066056.13	1.28591	3.77823	3.38468	0.00148727	0.0196422	-1.25667	TIE1
ENSG00000134369.15	1.28576	5.65984	5.03353	8.24252e-06	0.00150578	3.49614	NAV1
ENSG00000118523.5	1.28447	6.73308	3.273	0.00205002	0.0237369	-1.72849	CTGF
ENSG00000168490.13	1.28378	-0.323426	2.87055	0.00622623	0.0456182	-2.2956	PHYHIP
ENSG00000173597.8	1.28238	-0.605033	2.85218	0.00653816	0.0470204	-2.3312	SULT1B1
ENSG00000185585.19	1.28116	4.50402	2.88279	0.00602604	0.044763	-2.59013	OLFML2A
ENSG00000162804.13	1.281	4.15518	5.1106	6.37254e-06	0.00131931	3.7847	SNED1
ENSG00000283122.1	1.28094	-0.368249	3.35594	0.00161609	0.0204368	-1.17932	HYMAI
ENSG00000123384.13	1.28044	9.40284	5.10856	6.41614e-06	0.00131931	3.70946	LRP1
ENSG00000271394.1	1.27996	-0.529698	2.81575	0.00720009	0.0498863	-2.41072	7SK
ENSG00000087085.13	1.27968	-0.693424	2.9397	0.00517211	0.0404338	-2.13955	ACHE
ENSG00000205562.2	1.27953	-1.524	3.46891	0.00116367	0.0171272	-0.950549	RP11-497E19.1
ENSG00000185883.11	1.2771	4.1818	3.26948	0.00207072	0.0238605	-1.59418	ATP6V0C
ENSG00000088320.3	1.27702	0.211256	3.9016	0.000316657	0.00877131	0.21344	REM1
ENSG00000089327.14	1.27546	4.12299	4.70209	2.46695e-05	0.00245773	2.51634	FXYD5
ENSG00000109846.7	1.27411	3.95645	3.5158	0.00101389	0.0157745	-0.921692	CRYAB
ENSG00000087116.14	1.27321	6.12848	3.23759	0.00226712	0.0251078	-1.80428	ADAMTS2
ENSG00000115935.17	1.27303	5.15151	4.24671	0.000107461	0.00485651	1.08515	WIPF1
ENSG00000072858.10	1.27199	1.25207	2.81987	0.00712217	0.0496687	-2.4657	SIDT1
ENSG00000110076.18	1.26935	0.811701	3.11391	0.00320862	0.030324	-1.76699	NRXN2
ENSG00000211751.9	1.26866	1.91538	2.88262	0.00602881	0.0447696	-2.36203	TRBC1
ENSG00000132386.10	1.26856	6.56029	3.39529	0.00144221	0.0193091	-1.39937	SERPINF1
ENSG00000189409.13	1.26714	3.30696	3.18012	0.00266644	0.0275286	-1.74647	MMP23B
ENSG00000172349.17	1.26636	4.42124	4.46907	5.26836e-05	0.00352876	1.79222	IL16
ENSG00000166148.3	1.26597	4.35028	3.82382	0.00040201	0.00965285	-0.0990376	AVPR1A
ENSG00000282057.1	1.2644	0.437614	2.85975	0.00640781	0.0464113	-2.34003	RP4-621F18.2
ENSG00000091136.13	1.26364	7.78085	3.78199	0.000456703	0.0103696	-0.341385	LAMB1
ENSG00000227032.1	1.26292	-2.57254	3.11282	0.00321833	0.030366	-1.79697	RP11-34E5.4
ENSG00000049768.14	1.2628	-1.29974	3.00887	0.00428628	0.0360397	-1.98989	FOXP3
ENSG00000168229.3	1.2627	0.0605355	3.47625	0.00113889	0.0169518	-0.879302	PTGDR
ENSG00000147113.16	1.26218	3.08259	3.41564	0.00135946	0.0187513	-1.12196	CXorf36
ENSG00000279118.1	1.26203	0.0969288	4.65427	2.88512e-05	0.00266575	2.2526	RP11-517I3.2
ENSG00000182183.14	1.26199	-1.09924	3.4088	0.00138676	0.01893	-1.07342	FAM159A
ENSG00000270067.1	1.26181	-1.56156	4.21327	0.000119498	0.00517993	0.87889	CTC-487M23.5
ENSG00000073861.2	1.26105	-0.272325	3.02104	0.00414589	0.035222	-1.96116	TBX21
ENSG00000248441.6	1.26068	-0.305475	3.88612	0.000332107	0.00893824	0.148077	LINC01197
ENSG00000172986.12	1.26039	5.92132	4.09581	0.00017309	0.00623038	0.60258	GXYLT2
ENSG00000260641.1	1.25997	-1.67245	3.62522	0.000732724	0.0131007	-0.588245	RP11-1299A16.3
ENSG00000184838.14	1.25982	-0.388111	2.98227	0.00460856	0.037551	-2.04738	PRR16
ENSG00000164035.9	1.25886	3.03962	3.91992	0.000299259	0.00851827	0.253729	EMCN
ENSG00000149564.11	1.25732	3.21142	3.80487	0.000425955	0.00998993	-0.0769038	ESAM
ENSG00000142347.16	1.25691	4.25724	3.8932	0.000324952	0.00883117	0.104537	MYO1F
ENSG00000279077.1	1.2566	-0.999488	4.54212	4.15806e-05	0.00316609	1.80924	RP11-800A18.3
ENSG00000109625.18	1.25632	4.03047	3.75781	0.000491526	0.0107004	-0.261956	CPZ
ENSG00000159753.13	1.25402	1.30105	2.92765	0.00534291	0.0412792	-2.2226	CARMIL2
ENSG00000182963.9	1.25299	4.11406	3.70632	0.000574383	0.0115431	-0.411889	GJC1
ENSG00000019549.8	1.25236	4.60802	4.40188	6.54269e-05	0.00388284	1.57889	SNAI2
ENSG00000196979.1	1.25203	-2.86882	2.85095	0.00655955	0.0471092	-2.3494	RP11-88G17.6
ENSG00000198753.11	1.25013	1.15905	3.11752	0.00317657	0.0302125	-1.76966	PLXNB3
ENSG00000171777.15	1.25009	0.426056	3.01988	0.00415902	0.0352951	-1.97633	RASGRP4
ENSG00000153815.16	1.25	4.35289	6.00034	3.12861e-07	0.000396899	6.62341	CMIP
ENSG00000102053.12	1.24934	0.413768	3.64009	0.000700854	0.0127732	-0.460982	ZC3H12B
ENSG00000129467.13	1.24827	2.71397	4.10669	0.000167274	0.00615873	0.795631	ADCY4
ENSG00000141404.15	1.24773	2.19078	4.09114	0.000175644	0.00625436	0.761298	GNAL
ENSG00000069431.11	1.24514	4.98365	3.37443	0.00153204	0.0199157	-1.38379	ABCC9
ENSG00000183615.5	1.2449	-0.0313978	4.05592	0.000196126	0.00672988	0.609324	FAM167B
ENSG00000140937.13	1.24479	7.50739	3.07762	0.00354827	0.0322472	-2.24398	CDH11
ENSG00000173762.7	1.2443	1.22618	3.31917	0.00179647	0.0217549	-1.27887	CD7
ENSG00000198763.3	1.24407	5.8782	3.71747	0.000555371	0.0113774	-0.490271	MT-ND2
ENSG00000162493.16	1.24384	5.20663	3.74971	0.000503747	0.0108585	-0.365707	PDPN
ENSG00000104967.6	1.24375	1.12711	3.55903	0.000892264	0.0146818	-0.668321	NOVA2
ENSG00000198624.12	1.2436	3.48797	3.38789	0.00147352	0.0195515	-1.22625	CCDC69
ENSG00000204577.11	1.24296	1.83163	3.09441	0.00338707	0.031396	-1.85546	LILRB3
ENSG00000105808.17	1.24266	4.2915	5.25268	3.95745e-06	0.00127978	4.22992	RASA4
ENSG00000172794.19	1.24257	0.0509564	3.61496	0.00075553	0.0133093	-0.53191	RAB37
ENSG00000182397.14	1.24099	-2.36567	3.07219	0.00360185	0.0325099	-1.8769	DNM1P46
ENSG00000278727.1	1.24083	-0.977701	3.29472	0.00192681	0.0227528	-1.33754	AC000403.4
ENSG00000114654.7	1.24061	-0.928882	3.17451	0.00270879	0.0277443	-1.61398	EFCC1
ENSG00000166974.12	1.23977	4.37725	6.54895	4.78618e-08	0.000192562	8.39639	MAPRE2
ENSG00000105419.17	1.23916	2.75675	2.90077	0.00574306	0.0433812	-2.38221	MEIS3
ENSG00000124216.3	1.23895	1.23858	3.26879	0.00207478	0.0238696	-1.40415	SNAI1
ENSG00000127124.14	1.23769	2.8283	5.1983	4.75035e-06	0.00127978	4.05382	HIVEP3
ENSG00000236709.1	1.23658	-1.57826	3.59899	0.000792377	0.0136776	-0.644954	DAPK1-IT1
ENSG00000176788.8	1.23636	4.88036	4.17232	0.00013603	0.00551351	0.877878	BASP1
ENSG00000174123.10	1.23588	0.369683	3.01575	0.00420634	0.035582	-1.98447	TLR10
ENSG00000197380.10	1.23456	2.24339	4.19815	0.00012536	0.0052796	1.06466	DACT3
ENSG00000163637.11	1.23395	5.30028	4.75163	2.09661e-05	0.00226626	2.6208	PRICKLE2
ENSG00000107485.15	1.23389	0.341144	4.15754	0.000142531	0.00564198	0.904207	GATA3
ENSG00000152495.10	1.23355	2.25511	3.64281	0.000695175	0.0126882	-0.474643	CAMK4
ENSG00000176533.12	1.23295	1.37484	3.41348	0.00136803	0.0187608	-1.04542	GNG7
ENSG00000172935.8	1.23267	2.93898	2.84081	0.0067384	0.0479822	-2.53866	MRGPRF
ENSG00000115414.18	1.23248	12.4285	2.98175	0.00461513	0.037553	-2.44124	FN1
ENSG00000167034.9	1.23214	0.530183	3.67268	0.0006356	0.0120808	-0.375426	NKX3-1
ENSG00000174640.12	1.23087	2.9303	3.60497	0.000778385	0.0135399	-0.609176	SLCO2A1
ENSG00000113319.11	1.23084	3.60875	3.39911	0.00142636	0.0191943	-1.20609	RASGRF2
ENSG00000183688.4	1.23078	4.38891	3.91633	0.0003026	0.00856078	0.161027	FAM101B
ENSG00000198786.2	1.23017	6.23239	4.09081	0.000175824	0.00625436	0.577552	MT-ND5
ENSG00000155849.15	1.22916	4.01816	5.12857	6.00068e-06	0.00131931	3.8438	ELMO1
ENSG00000197405.7	1.22832	3.09658	2.87794	0.0061046	0.0451345	-2.46645	C5AR1
ENSG00000154553.13	1.22723	5.73982	2.95762	0.00492743	0.0391798	-2.49948	PDLIM3
ENSG00000075340.22	1.2261	4.4975	3.11691	0.00318199	0.0302276	-2.01351	ADD2
ENSG00000196358.10	1.2249	0.96775	3.58229	0.000832748	0.0140436	-0.607034	NTNG2
ENSG00000157554.18	1.22484	3.28173	4.28241	9.59186e-05	0.00463203	1.28634	ERG
ENSG00000182168.14	1.22349	3.12258	3.52272	0.000993402	0.0155887	-0.841857	UNC5C
ENSG00000235927.4	1.22321	-2.10674	2.93626	0.00522033	0.0406507	-2.1584	NEXN-AS1
ENSG00000128262.8	1.22287	-0.597643	3.72937	0.000535743	0.0112677	-0.267715	POM121L9P
ENSG00000163239.12	1.22141	-0.568071	2.88524	0.00598678	0.0446111	-2.25994	TDRD10
ENSG00000159216.18	1.21806	6.42136	5.80592	6.07428e-07	0.000576109	5.974	RUNX1
ENSG00000061337.15	1.21797	3.24214	3.06702	0.00365364	0.0328156	-2.02291	LZTS1
ENSG00000157404.15	1.21795	2.63126	3.18344	0.00264166	0.027412	-1.68603	KIT
ENSG00000221955.10	1.21779	5.31808	4.65382	2.88936e-05	0.00266575	2.31572	SLC12A8
ENSG00000165495.15	1.21696	1.66475	3.92142	0.000297879	0.00850965	0.292896	PKNOX2
ENSG00000101082.13	1.21677	0.659606	3.35621	0.00161486	0.0204322	-1.17609	SLA2
ENSG00000242732.4	1.21632	2.11238	4.24485	0.000108099	0.00485652	1.19843	RGAG4
ENSG00000167261.13	1.21593	1.01737	3.82848	0.000396329	0.0096147	0.0396348	DPEP2
ENSG00000120896.13	1.21425	4.23804	4.86638	1.43596e-05	0.00188111	3.01935	SORBS3
ENSG00000073146.15	1.21419	-0.212839	3.53452	0.000959378	0.0153081	-0.740081	MOV10L1
ENSG00000243811.7	1.21293	1.71743	3.92578	0.000293897	0.00843655	0.304609	APOBEC3D
ENSG00000157110.15	1.21283	3.71573	4.01144	0.00022533	0.00726913	0.477973	RBPMS
ENSG00000203930.10	1.2124	-1.79323	3.05302	0.00379743	0.0335347	-1.90243	LINC00632
ENSG00000084636.17	1.21184	6.87813	2.81741	0.00716854	0.049847	-2.87701	COL16A1
ENSG00000158008.9	1.21172	0.870562	3.19294	0.002572	0.0270442	-1.57912	EXTL1
ENSG00000169252.5	1.21141	1.29816	3.06023	0.00372269	0.033109	-1.91184	ADRB2
ENSG00000198959.11	1.21112	6.64955	3.24831	0.00219925	0.024682	-1.79217	TGM2
ENSG00000185862.6	1.21069	3.05684	3.32246	0.00177956	0.0216404	-1.36319	EVI2B
ENSG00000198873.11	1.21067	3.04266	3.86392	0.000355553	0.00916287	0.0964187	GRK5
ENSG00000261468.1	1.20965	0.203468	3.98467	0.000244892	0.00751183	0.43295	RP11-1024P17.1
ENSG00000184451.5	1.20911	-0.685181	3.79326	0.000441297	0.0101786	-0.111718	CCR10
ENSG00000206538.8	1.20902	4.88459	3.56453	0.000877842	0.0145049	-0.860963	VGLL3
ENSG00000163508.12	1.20828	1.02105	3.31803	0.00180232	0.0217817	-1.27664	EOMES
ENSG00000279176.1	1.20714	-0.148622	3.45514	0.00121153	0.0175697	-0.934597	RP11-43D4.3
ENSG00000196730.12	1.207	5.70673	4.5424	4.15429e-05	0.00316609	1.95798	DAPK1
ENSG00000117707.15	1.2061	0.826	3.37464	0.00153112	0.0199157	-1.13242	PROX1
ENSG00000259953.1	1.2052	1.0654	4.37173	7.20823e-05	0.00400344	1.53425	RP11-4O1.2
ENSG00000143382.14	1.20514	2.67365	3.77703	0.000463652	0.0104502	-0.127474	ADAMTSL4
ENSG00000185561.9	1.20505	2.5111	3.29263	0.00193831	0.0228101	-1.40242	TLCD2
ENSG00000112562.18	1.20495	5.30861	3.37179	0.0015438	0.0199825	-1.41123	SMOC2
ENSG00000179542.15	1.20168	3.97883	4.06297	0.000191851	0.00663116	0.609867	SLITRK4
ENSG00000278962.1	1.201	-0.953891	3.05186	0.00380958	0.0335671	-1.89143	RP11-399B17.1
ENSG00000185483.11	1.20097	4.57019	7.07734	7.86348e-09	6.46714e-05	10.1113	ROR1
ENSG00000198712.1	1.20009	8.13889	2.85172	0.00654611	0.047049	-2.80507	MT-CO2
ENSG00000134853.11	1.19923	7.01565	3.57165	0.000859482	0.0143218	-0.926966	PDGFRA
ENSG00000147251.15	1.19799	5.76735	4.63955	3.0274e-05	0.00270878	2.25538	DOCK11
ENSG00000248429.5	1.19753	0.692539	3.75329	0.000498304	0.0107902	-0.163219	RP11-597D13.9
ENSG00000140285.9	1.19749	3.7402	3.34502	0.00166777	0.0208129	-1.36048	FGF7
ENSG00000196159.11	1.19701	5.09807	4.27486	9.82553e-05	0.00466822	1.17014	FAT4
ENSG00000019582.14	1.19692	9.48072	3.62659	0.000729749	0.0130823	-0.776172	CD74
ENSG00000162882.14	1.1966	0.553557	3.25361	0.00216638	0.0244839	-1.42596	HAAO
ENSG00000258376.2	1.19574	-1.588	3.01487	0.00421653	0.0356301	-1.98104	RP4-647C14.2
ENSG00000122025.14	1.19559	-0.0851337	2.93476	0.00524139	0.0407738	-2.1583	FLT3
ENSG00000130300.8	1.19519	4.6016	3.61792	0.000748884	0.0132721	-0.694166	PLVAP
ENSG00000111052.7	1.19472	2.028	3.49986	0.00106261	0.0162551	-0.843989	LIN7A
ENSG00000226608.3	1.19421	0.110441	3.53416	0.000960399	0.0153081	-0.734164	FTLP3
ENSG00000171408.13	1.1938	2.28318	3.13079	0.00306132	0.0296648	-1.79286	PDE7B
ENSG00000176435.6	1.19353	3.36863	3.61071	0.000765175	0.0133957	-0.621521	CLEC14A
ENSG00000100351.16	1.19116	0.959676	3.25744	0.00214287	0.0243224	-1.42459	GRAP2
ENSG00000243279.3	1.19086	1.96998	4.88805	1.33657e-05	0.00184908	3.07723	PRAF2
ENSG00000183386.9	1.1905	3.178	4.18376	0.000131201	0.00541145	1.00223	FHL3
ENSG00000260461.1	1.18895	-0.42728	4.49245	4.88467e-05	0.00338827	1.74892	RP11-541N10.3
ENSG00000113578.17	1.18835	2.63619	2.98871	0.00452855	0.0371362	-2.16383	FGF1
ENSG00000136160.14	1.18777	3.75529	3.23241	0.00230066	0.025399	-1.65346	EDNRB
ENSG00000128052.8	1.18679	5.2702	4.52569	4.3859e-05	0.00323244	1.92303	KDR
ENSG00000138741.10	1.18659	-0.0840143	3.67494	0.000631301	0.0120521	-0.383579	TRPC3
ENSG00000261295.1	1.18494	0.148373	2.93776	0.00519919	0.0406054	-2.15669	RP11-524D16__A.3
ENSG00000100385.13	1.1846	2.41718	3.32289	0.00177737	0.0216342	-1.31965	IL2RB
ENSG00000249661.1	1.18411	-0.290299	3.16103	0.00281321	0.0283124	-1.63973	TNRC18P1
ENSG00000148948.7	1.18345	2.0403	4.22792	0.000114071	0.00500877	1.14994	LRRC4C
ENSG00000179820.15	1.18334	5.19902	4.46032	5.41937e-05	0.00357935	1.7261	MYADM
ENSG00000169554.17	1.18312	6.25614	4.37386	7.15891e-05	0.00400054	1.42594	ZEB2
ENSG00000135502.17	1.18129	0.609195	3.24657	0.00221012	0.024719	-1.44391	SLC26A10
ENSG00000151914.19	1.18104	7.8715	4.39388	6.71305e-05	0.00388558	1.46859	DST
ENSG00000169668.11	1.1805	0.00466556	3.2611	0.00212068	0.0241422	-1.40369	BCRP2
ENSG00000111077.17	1.17971	5.31162	7.08052	7.77882e-09	6.46714e-05	10.1454	TNS2
ENSG00000069122.18	1.17849	5.40207	3.68813	0.000606735	0.0118694	-0.550772	ADGRF5
ENSG00000168918.13	1.17836	4.45405	4.28603	9.48176e-05	0.00460229	1.23906	INPP5D
ENSG00000164125.15	1.17787	6.38123	4.09173	0.000175318	0.00625436	0.576354	FAM198B
ENSG00000279106.1	1.17675	-1.93276	3.01792	0.00418148	0.0354486	-1.98141	RP11-426C22.1
ENSG00000260517.2	1.1765	-0.648168	3.70335	0.000579542	0.0115962	-0.335554	RP11-426C22.5
ENSG00000185291.11	1.17593	1.02582	2.95393	0.00497688	0.0394105	-2.14931	IL3RA
ENSG00000166963.12	1.17586	4.5151	4.03941	0.00020651	0.00686754	0.508092	MAP1A
ENSG00000124772.11	1.1755	1.26372	3.31184	0.00183463	0.0220482	-1.29827	CPNE5
ENSG00000277954.1	1.17542	-0.83575	3.45014	0.00122937	0.0177349	-0.965095	RP11-679B19.1
ENSG00000106948.16	1.17499	4.96576	4.55296	4.01427e-05	0.00316609	2.01998	AKNA
ENSG00000134539.16	1.1746	2.21188	3.70877	0.000570138	0.0115431	-0.295818	KLRD1
ENSG00000148541.12	1.17455	2.21903	4.00168	0.000232279	0.00735556	0.509466	FAM13C
ENSG00000113140.10	1.17339	11.1965	3.59693	0.000797246	0.013683	-0.840605	SPARC
ENSG00000198899.2	1.17311	6.66459	3.06952	0.00362853	0.0326966	-2.25327	MT-ATP6
ENSG00000128340.14	1.17306	3.4309	4.44562	5.68277e-05	0.00363192	1.76406	RAC2
ENSG00000174059.16	1.17305	4.33482	3.82905	0.000395635	0.0096147	-0.0845197	CD34
ENSG00000134013.15	1.17289	5.28446	2.84705	0.0066278	0.0473777	-2.74052	LOXL2
ENSG00000147168.12	1.17102	2.63224	3.3513	0.00163786	0.0205514	-1.26009	IL2RG
ENSG00000064666.14	1.17003	6.5643	3.41401	0.00136591	0.0187592	-1.34974	CNN2
ENSG00000149380.11	1.16912	2.15502	3.036	0.00397928	0.0344162	-2.01576	P4HA3
ENSG00000008277.14	1.16856	2.76086	3.18246	0.00264898	0.0274502	-1.69787	ADAM22
ENSG00000221995.5	1.16835	0.771932	3.53186	0.000966951	0.015336	-0.735638	TIAF1
ENSG00000169744.12	1.16802	3.98121	5.13985	5.77845e-06	0.00131931	3.87983	LDB2
ENSG00000092421.16	1.16719	3.12935	2.90183	0.00572671	0.0433282	-2.41328	SEMA6A
ENSG00000140450.8	1.16685	4.30898	5.27608	3.65789e-06	0.00127978	4.30348	ARRDC4
ENSG00000123342.15	1.16685	4.24348	3.29308	0.00193584	0.0228101	-1.53853	MMP19
ENSG00000243175.1	1.16497	-2.07793	2.86351	0.00634401	0.0461137	-2.30946	RPSAP36
ENSG00000172667.10	1.16462	5.21409	4.12617	0.000157338	0.00597859	0.722748	ZMAT3
ENSG00000122035.6	1.16449	2.11032	3.12464	0.00311424	0.0299318	-1.79831	RASL11A
ENSG00000173200.12	1.16443	1.79158	3.35385	0.0016259	0.0204953	-1.21071	PARP15
ENSG00000259453.1	1.16391	-0.48565	3.90983	0.000308728	0.00862564	0.198684	RP11-815J21.1
ENSG00000179144.4	1.16377	2.50723	3.37371	0.00153525	0.0199166	-1.19481	GIMAP7
ENSG00000124225.15	1.16363	5.5926	3.39571	0.00144048	0.0193026	-1.36365	PMEPA1
ENSG00000167100.14	1.16347	0.786311	3.06517	0.00367235	0.0328973	-1.88142	SAMD14
ENSG00000279675.1	1.16328	-0.814446	3.61523	0.000754923	0.0133085	-0.562709	RP11-454H19.2
ENSG00000128591.15	1.16303	6.11696	2.84926	0.00658899	0.0472141	-2.78041	FLNC
ENSG00000122870.11	1.16292	5.44333	3.82094	0.000405571	0.00967666	-0.177622	BICC1
ENSG00000253558.1	1.16166	-2.1058	2.91626	0.00550911	0.0421775	-2.20026	CTD-2179L22.1
ENSG00000113657.12	1.16152	8.18975	3.40115	0.00141792	0.0191562	-1.39998	DPYSL3
ENSG00000169116.11	1.1613	3.40781	3.20496	0.0024863	0.0264125	-1.69358	PARM1
ENSG00000161638.10	1.16044	6.71679	3.29479	0.00192642	0.0227528	-1.67157	ITGA5
ENSG00000274598.1	1.16027	-2.43023	3.16227	0.0028034	0.0282848	-1.68503	RP11-423G4.10
ENSG00000090376.9	1.16021	4.96113	3.8207	0.000405866	0.00967666	-0.152155	IRAK3
ENSG00000175745.11	1.15961	3.9971	3.58103	0.000835857	0.014076	-0.750223	NR2F1
ENSG00000171227.6	1.15837	2.98275	3.98917	0.000241497	0.00747539	0.451145	TMEM37
ENSG00000260997.1	1.15796	-1.60384	3.03527	0.00398724	0.0344162	-1.93698	RP4-647J21.1
ENSG00000240184.6	1.15725	4.31048	4.56062	3.91551e-05	0.00315784	2.07466	PCDHGC3
ENSG00000205744.9	1.15723	1.45967	3.54793	0.00092209	0.0148993	-0.702253	DENND1C
ENSG00000279166.1	1.15705	2.18668	2.87556	0.0061436	0.045294	-2.39705	RP11-107E5.3
ENSG00000174749.5	1.15691	2.58156	3.1134	0.00321313	0.0303411	-1.85673	C4orf32
ENSG00000077420.15	1.1568	3.68702	3.96033	0.000264101	0.00786696	0.332397	APBB1IP
ENSG00000256540.1	1.15651	-1.56408	2.86881	0.00625521	0.0457628	-2.29297	RP11-598F7.6
ENSG00000153283.12	1.1564	2.19093	3.11134	0.00323162	0.0304429	-1.83531	CD96
ENSG00000257702.3	1.15596	0.645579	3.90416	0.000314171	0.00873308	0.234941	LBX2-AS1
ENSG00000183484.11	1.15557	2.02467	3.03839	0.00395325	0.0343467	-2.00185	GPR132
ENSG00000235531.9	1.15515	2.698	3.72737	0.000538991	0.0112677	-0.264908	MSC-AS1
ENSG00000107957.16	1.15508	7.02516	4.27327	9.87515e-05	0.00466822	1.10785	SH3PXD2A
ENSG00000157654.17	1.15456	3.70993	3.7083	0.000570957	0.0115431	-0.378355	PALM2-AKAP2
ENSG00000127666.9	1.15174	2.09031	4.40016	6.57899e-05	0.00388284	1.64535	TICAM1
ENSG00000163638.13	1.15173	6.08191	2.82922	0.00694837	0.0489071	-2.82721	ADAMTS9
ENSG00000135678.11	1.1517	4.95639	3.37896	0.00151213	0.019787	-1.37067	CPM
ENSG00000100243.20	1.15132	5.44169	5.98942	3.2475e-07	0.000396899	6.58418	CYB5R3
ENSG00000100599.15	1.15075	3.63155	4.65727	2.85703e-05	0.00265664	2.39541	RIN3
ENSG00000154310.16	1.15017	4.03969	4.8794	1.37542e-05	0.00185299	3.06545	TNIK
ENSG00000262222.1	1.15004	-0.607745	2.84952	0.00658451	0.0472106	-2.33697	RP11-876N24.4
ENSG00000067798.14	1.14821	3.8434	4.43197	5.93845e-05	0.00372504	1.70658	NAV3
ENSG00000105520.10	1.14804	3.49419	4.72479	2.28989e-05	0.00238139	2.60449	PLPPR2
ENSG00000198771.10	1.14786	3.91164	3.98786	0.000242476	0.00748795	0.396965	RCSD1
ENSG00000279805.1	1.14683	-1.24429	3.36529	0.00157309	0.0202113	-1.18115	CTA-212A2.1
ENSG00000127152.17	1.14665	2.74128	2.87729	0.00611521	0.0451483	-2.43748	BCL11B
ENSG00000095321.16	1.14654	3.7698	4.34883	7.75741e-05	0.00412412	1.46176	CRAT
ENSG00000179094.14	1.14602	5.18793	4.51762	4.50223e-05	0.00324475	1.90123	PER1
ENSG00000113721.13	1.14571	6.69714	3.26909	0.00207299	0.0238605	-1.73898	PDGFRB
ENSG00000133116.7	1.14548	0.420813	3.53551	0.000956587	0.0152944	-0.727105	KL
ENSG00000272941.1	1.14526	-0.197783	4.33044	8.22772e-05	0.00426672	1.3338	RP11-134L10.1
ENSG00000160593.17	1.14435	3.1807	3.44079	0.00126341	0.0179575	-1.06414	JAML
ENSG00000108797.11	1.144	2.90011	3.65331	0.000673639	0.0124301	-0.47681	CNTNAP1
ENSG00000167711.13	1.14386	0.926058	3.22365	0.00235845	0.0257583	-1.50651	SERPINF2
ENSG00000137960.5	1.14311	0.670816	2.83252	0.00688807	0.0486327	-2.41058	GIPC2
ENSG00000137841.11	1.14183	3.73888	4.20386	0.000123112	0.0052501	1.03475	PLCB2
ENSG00000188211.8	1.1418	1.94293	3.89076	0.000327404	0.00886196	0.206145	NCR3LG1
ENSG00000149090.11	1.14121	3.2526	3.10633	0.00327692	0.0306747	-1.92753	PAMR1
ENSG00000283652.1	1.14094	3.83631	3.63482	0.000711998	0.0129047	-0.590346	WDFY4
ENSG00000164659.14	1.14037	4.53098	2.93661	0.00521532	0.0406507	-2.46443	KIAA1324L
ENSG00000144619.14	1.14009	2.31253	2.88533	0.00598528	0.0446111	-2.38364	CNTN4
ENSG00000239697.10	1.14003	2.72346	5.16321	5.34342e-06	0.00127978	3.94243	TNFSF12
ENSG00000091592.15	1.13992	4.28112	4.23838	0.000110345	0.00489046	1.1055	NLRP1
ENSG00000101331.15	1.1399	1.21814	3.23176	0.00230494	0.0254316	-1.49496	CCM2L
ENSG00000066336.11	1.13907	3.48554	3.73999	0.000518799	0.0110623	-0.275016	SPI1
ENSG00000153993.13	1.1387	4.87643	2.86354	0.00634349	0.0461137	-2.67239	SEMA3D
ENSG00000102057.9	1.13846	1.02962	4.00751	0.000228105	0.00727939	0.522988	KCND1
ENSG00000165757.8	1.13831	5.55345	3.63863	0.000703932	0.0127998	-0.697711	KIAA1462
ENSG00000235770.5	1.13735	-0.0162027	3.6226	0.000738481	0.0131407	-0.514129	LINC00607
ENSG00000165140.9	1.13555	2.11125	3.07455	0.00357851	0.0323781	-1.91998	FBP1
ENSG00000143369.14	1.13491	4.0724	2.88415	0.00600421	0.0446567	-2.546	ECM1
ENSG00000038427.15	1.13463	9.56561	3.05989	0.00372617	0.0331151	-2.2852	VCAN
ENSG00000177464.4	1.13454	0.615015	3.28269	0.00199414	0.0232807	-1.3562	GPR4
ENSG00000158258.16	1.13349	4.94782	2.82266	0.00706999	0.0494211	-2.77485	CLSTN2
ENSG00000120693.13	1.132	2.28585	3.75992	0.00048838	0.0106925	-0.159748	SMAD9
ENSG00000065989.15	1.13089	2.73186	4.15115	0.000145433	0.0057092	0.922228	PDE4A
ENSG00000152270.8	1.1305	3.28593	3.13499	0.00302561	0.0294586	-1.85993	PDE3B
ENSG00000136630.12	1.13007	3.12416	4.15262	0.000144757	0.00569211	0.913918	HLX
ENSG00000168405.14	1.12928	3.76839	3.82365	0.000402219	0.00965285	-0.0612524	CMAHP
ENSG00000101000.5	1.1288	3.86293	3.70926	0.000569294	0.0115431	-0.387774	PROCR
ENSG00000130270.16	1.12781	0.723994	4.02869	0.000213533	0.00703207	0.572207	ATP8B3
ENSG00000167779.7	1.12748	3.68759	2.86566	0.00630781	0.045935	-2.55362	IGFBP6
ENSG00000105639.18	1.12744	4.50663	3.60794	0.000771526	0.013481	-0.716419	JAK3
ENSG00000180448.10	1.12744	4.62762	3.02347	0.00411843	0.0350689	-2.25952	ARHGAP45
ENSG00000179583.18	1.12711	5.42929	3.10123	0.00332367	0.0309722	-2.12434	CIITA
ENSG00000188766.12	1.12695	0.729722	3.03591	0.0039803	0.0344162	-1.94813	SPRED3
ENSG00000147526.19	1.12632	6.61539	3.99493	0.000237211	0.00741044	0.286008	TACC1
ENSG00000107282.7	1.12626	2.32708	5.11678	6.24209e-06	0.00131931	3.78361	APBA1
ENSG00000168993.14	1.12619	0.559857	2.87316	0.00618307	0.0454736	-2.31523	CPLX1
ENSG00000163909.7	1.12581	2.87376	3.47027	0.00115905	0.0171015	-0.965304	HEYL
ENSG00000204131.8	1.12532	3.98685	3.78177	0.000457011	0.0103696	-0.193907	NHSL2
ENSG00000117020.16	1.12516	5.14106	3.63325	0.00071536	0.0129112	-0.68993	AKT3
ENSG00000237424.1	1.12495	-1.28792	3.30195	0.00188736	0.0224541	-1.32992	FOXD2-AS1
ENSG00000184497.12	1.12492	1.47897	4.0523	0.000198362	0.00677113	0.652867	TMEM255B
ENSG00000283199.1	1.12336	-1.78457	3.13665	0.00301166	0.0293866	-1.71909	ABC13-47488600E17.1
ENSG00000112769.18	1.12319	7.18692	4.05069	0.000199362	0.00677113	0.441947	LAMA4
ENSG00000175518.6	1.12288	-2.07993	3.08055	0.00351965	0.0321597	-1.85028	UBQLNL
ENSG00000175857.8	1.12245	1.48459	3.35816	0.00160581	0.0203759	-1.18894	GAPT
ENSG00000131711.14	1.12112	6.35084	3.68028	0.000621248	0.0119557	-0.611602	MAP1B
ENSG00000185201.16	1.12092	5.78434	3.21208	0.00243683	0.026192	-1.8588	IFITM2
ENSG00000183160.8	1.12038	4.00829	3.06047	0.00372022	0.0330995	-2.11091	TMEM119
ENSG00000129226.13	1.12026	5.45808	4.10936	0.000165876	0.00612732	0.660102	CD68
ENSG00000072786.12	1.11974	4.81721	3.64987	0.000680628	0.0125104	-0.621821	STK10
ENSG00000185669.5	1.11831	-0.3081	2.8595	0.00641217	0.0464241	-2.32031	SNAI3
ENSG00000136960.12	1.11689	4.86978	4.11142	0.000164808	0.00612732	0.695529	ENPP2
ENSG00000111913.16	1.11664	3.2373	3.11515	0.0031976	0.030303	-1.90437	FAM65B
ENSG00000147100.10	1.11493	3.78031	5.22783	4.30206e-06	0.00127978	4.15835	SLC16A2
ENSG00000198727.2	1.11378	6.71976	3.31731	0.00180607	0.0218062	-1.6126	MT-CYB
ENSG00000019991.15	1.11293	3.10394	3.99737	0.000235415	0.00739342	0.46932	HGF
ENSG00000156804.7	1.11279	6.78935	3.25703	0.00214541	0.0243309	-1.77281	FBXO32
ENSG00000142798.17	1.11198	9.23381	3.16324	0.00279581	0.0282353	-2.02402	HSPG2
ENSG00000166250.11	1.11143	5.05305	3.38368	0.0014916	0.0196422	-1.36439	CLMP
ENSG00000125810.9	1.11116	6.62093	3.03529	0.00398706	0.0344162	-2.3386	CD93
ENSG00000126458.3	1.11092	3.48691	4.35367	7.63794e-05	0.00410823	1.48833	RRAS
ENSG00000015285.10	1.11081	2.1982	3.69071	0.000602041	0.0118515	-0.344243	WAS
ENSG00000169604.19	1.10711	7.42503	3.17046	0.00273977	0.0279049	-2.00635	ANTXR1
ENSG00000028277.21	1.10639	2.08225	3.86991	0.000349075	0.00909552	0.146484	POU2F2
ENSG00000214548.14	1.10638	5.8382	2.96527	0.00482634	0.0386874	-2.48722	MEG3
ENSG00000131042.14	1.10575	2.39752	2.92042	0.00544783	0.0418806	-2.30807	LILRB2
ENSG00000239332.5	1.10544	-1.08242	3.63318	0.000715502	0.0129112	-0.532612	LINC01119
ENSG00000185338.4	1.10533	1.51021	3.02961	0.0040497	0.0347027	-1.99478	SOCS1
ENSG00000130487.5	1.10524	-0.102637	2.9036	0.00569957	0.0431765	-2.22746	KLHDC7B
ENSG00000127329.15	1.10494	4.50625	3.86467	0.000354733	0.00916287	0.00362717	PTPRB
ENSG00000159840.15	1.10444	6.13822	4.82412	1.65117e-05	0.0020387	2.82123	ZYX
ENSG00000064692.18	1.10377	2.5526	3.60475	0.000778896	0.0135399	-0.589916	SNCAIP
ENSG00000113083.12	1.10374	6.74691	3.44949	0.00123172	0.0177498	-1.25827	LOX
ENSG00000162878.12	1.10354	4.11506	4.49967	4.7718e-05	0.00333758	1.89753	PKDCC
ENSG00000111885.6	1.10328	6.7209	4.78895	1.85425e-05	0.00214469	2.7006	MAN1A1
ENSG00000160791.13	1.10307	3.01266	3.42397	0.0013269	0.0184746	-1.09638	CCR5
ENSG00000235370.6	1.1011	1.17379	3.91216	0.000306516	0.00861115	0.266222	DNM1P51
ENSG00000177875.4	1.10083	-0.292392	3.4695	0.00116166	0.0171189	-0.902122	CCDC184
ENSG00000198938.2	1.1006	10.0657	3.11938	0.00316015	0.0301588	-2.12937	MT-CO3
ENSG00000107438.8	1.10033	5.5553	3.91372	0.000305041	0.00858463	0.0824708	PDLIM1
ENSG00000130592.14	1.09993	4.65916	3.61056	0.000765519	0.0133957	-0.720512	LSP1
ENSG00000183963.18	1.09916	4.94653	3.37017	0.00155103	0.0199989	-1.39323	SMTN
ENSG00000031081.10	1.09904	4.87761	4.26017	0.00010296	0.00475702	1.13724	ARHGAP31
ENSG00000135709.12	1.09887	3.89282	3.84816	0.000373159	0.00936294	-0.000179857	KIAA0513
ENSG00000167984.17	1.09854	2.41146	2.83482	0.00684615	0.048442	-2.5088	NLRC3
ENSG00000176438.12	1.09844	4.55075	3.88486	0.000333403	0.00895413	0.0580299	SYNE3
ENSG00000174938.14	1.09811	4.69946	2.97953	0.00464303	0.0376894	-2.37458	SEZ6L2
ENSG00000182575.7	1.09795	0.932426	2.99025	0.0045096	0.0371047	-2.06207	NXPH3
ENSG00000111424.10	1.09663	4.43601	3.82751	0.000397509	0.00961576	-0.0969599	VDR
ENSG00000135636.13	1.09548	4.43724	3.86834	0.000350762	0.00911943	0.0189274	DYSF
ENSG00000119865.8	1.09514	2.8955	4.09051	0.000175992	0.00625436	0.743457	CNRIP1
ENSG00000281100.1	1.09506	-1.12705	3.62079	0.0007425	0.0131777	-0.565378	RP11-640L9.2
ENSG00000161929.14	1.09497	1.57908	3.16905	0.00275059	0.0279911	-1.66218	SCIMP
ENSG00000180828.2	1.09475	0.807261	2.99016	0.00451071	0.0371047	-2.05708	BHLHE22
ENSG00000120658.13	1.09412	1.5885	3.36895	0.00155653	0.0200363	-1.16504	ENOX1
ENSG00000152527.13	1.09388	3.82752	3.15467	0.00286372	0.0285421	-1.85744	PLEKHH2
ENSG00000182253.14	1.09314	3.12345	3.24907	0.00219445	0.0246717	-1.55792	SYNM
ENSG00000106823.12	1.09286	4.26956	3.22117	0.00237504	0.0258101	-1.72935	ECM2
ENSG00000105974.11	1.09252	5.6491	3.36025	0.00159613	0.0203385	-1.46248	CAV1
ENSG00000105711.10	1.09166	1.79949	3.6895	0.000604247	0.0118603	-0.336495	SCN1B
ENSG00000092964.17	1.09157	6.9392	3.43033	0.00130253	0.0182937	-1.31335	DPYSL2
ENSG00000170667.14	1.09037	2.7709	3.76028	0.000487853	0.0106908	-0.178415	RASA4B
ENSG00000274565.1	1.08939	0.198747	3.0458	0.00387361	0.033917	-1.91176	CTD-3035K23.7
ENSG00000185551.13	1.08915	4.71469	4.50874	4.63362e-05	0.00328475	1.89545	NR2F2
ENSG00000259917.1	1.08747	-0.586529	4.38517	6.90374e-05	0.00391859	1.44208	HNRNPLP2
ENSG00000088882.7	1.08696	5.96768	2.91663	0.00550371	0.0421525	-2.61167	CPXM1
ENSG00000069020.18	1.08645	5.12523	4.81314	1.71212e-05	0.0020767	2.8176	MAST4
ENSG00000155254.12	1.08641	5.47488	4.23176	0.00011269	0.00495731	1.02254	MARVELD1
ENSG00000185386.14	1.08458	2.6123	3.30371	0.00187784	0.0223633	-1.3812	MAPK11
ENSG00000174705.12	1.08429	6.565	4.34664	7.8119e-05	0.0041438	1.33614	SH3PXD2B
ENSG00000105246.5	1.0837	0.756166	2.855	0.00648931	0.0467968	-2.36367	EBI3
ENSG00000107736.19	1.08343	4.17694	3.94803	0.000274363	0.0081014	0.264351	CDH23
ENSG00000147231.13	1.08262	0.469616	2.81445	0.00722481	0.049973	-2.4426	CXorf57
ENSG00000076555.15	1.08262	4.99171	3.58415	0.000828138	0.014022	-0.818351	ACACB
ENSG00000153790.11	1.08256	1.0091	4.68637	2.59739e-05	0.00253444	2.42838	C7orf31
ENSG00000110881.11	1.08234	0.433323	3.23786	0.00226543	0.0251033	-1.4625	ASIC1
ENSG00000182578.13	1.08218	6.05668	3.67152	0.000637817	0.0120808	-0.627501	CSF1R
ENSG00000066294.14	1.08211	4.61035	3.047	0.00386087	0.0338554	-2.19922	CD84
ENSG00000157570.11	1.08168	2.75152	2.87069	0.00622384	0.0456182	-2.45361	TSPAN18
ENSG00000183722.7	1.08153	4.85679	3.59841	0.000793742	0.0136776	-0.768473	LHFP
ENSG00000279476.1	1.08078	-0.0455858	2.8893	0.00592218	0.0442968	-2.26037	RP11-391L3.3
ENSG00000109686.17	1.07975	5.92725	5.24733	4.02927e-06	0.00127978	4.17045	SH3D19
ENSG00000186111.9	1.07863	4.48779	5.60421	1.20637e-06	0.000888808	5.34794	PIP5K1C
ENSG00000224086.5	1.07825	0.437626	3.12253	0.00313255	0.030059	-1.73744	LL22NC03-86G7.1
ENSG00000254017.1	1.07769	-2.36718	3.17108	0.00273504	0.0278859	-1.6635	IGHEP2
ENSG00000064687.12	1.07767	3.52228	3.54467	0.00093103	0.0150072	-0.812703	ABCA7
ENSG00000247809.7	1.07717	0.472141	3.15598	0.00285327	0.0284927	-1.65908	NR2F2-AS1
ENSG00000146192.14	1.07653	4.01084	3.86112	0.000358624	0.00916309	0.0276452	FGD2
ENSG00000085563.14	1.07646	1.67787	3.22834	0.00232733	0.0256071	-1.52071	ABCB1
ENSG00000159433.11	1.07609	3.78398	3.80315	0.000428194	0.0100194	-0.11969	STARD9
ENSG00000136383.6	1.07446	3.21866	3.40077	0.00141948	0.0191562	-1.17241	ALPK3
ENSG00000178573.6	1.07308	5.86614	4.67173	2.72494e-05	0.00257415	2.35139	MAF
ENSG00000224003.1	1.07223	-0.182304	4.08279	0.000180301	0.00635234	0.671731	YES1P1
ENSG00000278983.1	1.07205	-0.246842	3.17671	0.00269208	0.0276808	-1.60314	RP11-426J5.3
ENSG00000118971.7	1.06937	6.31434	3.55538	0.000901975	0.0147597	-0.958888	CCND2
ENSG00000185477.4	1.06914	5.13136	4.16943	0.000137279	0.00553576	0.852957	GPRIN3
ENSG00000072163.19	1.06892	2.80221	2.86541	0.00631203	0.0459517	-2.47051	LIMS2
ENSG00000261371.5	1.06743	6.42162	3.29274	0.00193774	0.0228101	-1.67099	PECAM1
ENSG00000213398.7	1.06652	1.25477	3.78616	0.000450952	0.0103014	-0.072264	LCAT
ENSG00000266777.1	1.06651	-0.404733	4.07217	0.000186404	0.00651892	0.627628	SH3GL1P1
ENSG00000010295.19	1.066	3.30758	3.6314	0.000719314	0.0129405	-0.561967	IFFO1
ENSG00000257298.1	1.06542	-0.272853	3.36128	0.00159139	0.0203385	-1.1649	RP3-405J10.3
ENSG00000084734.8	1.06531	-1.42679	2.92857	0.00532967	0.0412306	-2.165	GCKR
ENSG00000140853.15	1.06387	5.23444	4.15982	0.000141506	0.0056296	0.818921	NLRC5
ENSG00000154874.14	1.06346	4.071	3.39228	0.00145486	0.0193986	-1.26555	CCDC144B
ENSG00000163297.16	1.06243	5.77628	3.78052	0.000458746	0.010399	-0.309238	ANTXR2
ENSG00000126882.12	1.06213	2.98135	3.43238	0.00129478	0.0182091	-1.0722	FAM78A
ENSG00000120156.20	1.06181	3.01124	3.52892	0.000975388	0.0154108	-0.819027	TEK
ENSG00000175727.13	1.06082	5.86205	4.5364	4.23608e-05	0.00317854	1.93302	MLXIP
ENSG00000215861.5	1.06031	1.13165	3.26515	0.00209638	0.0240016	-1.41038	WI2-1896O14.1
ENSG00000141448.8	1.05848	4.68776	3.16261	0.00280075	0.028271	-1.91518	GATA6
ENSG00000134138.19	1.05652	4.31447	4.40539	6.46925e-05	0.00388284	1.60299	MEIS2
ENSG00000213077.5	1.05575	-0.898715	3.45568	0.0012096	0.0175526	-0.953887	FAM106A
ENSG00000110876.9	1.05553	3.27811	3.26	0.00212736	0.0241811	-1.5422	SELPLG
ENSG00000145936.8	1.05547	0.0359992	3.43018	0.00130311	0.0182937	-0.993253	KCNMB1
ENSG00000162426.14	1.05522	0.223559	4.29568	9.19447e-05	0.00452899	1.2743	SLC45A1
ENSG00000130038.9	1.0549	1.54559	3.79432	0.000439882	0.0101607	-0.0516642	CRACR2A
ENSG00000276600.4	1.05458	2.69697	3.82812	0.000396766	0.0096147	0.0119279	RAB7B
ENSG00000119138.4	1.05368	5.87097	4.0372	0.000207942	0.00689584	0.429367	KLF9
ENSG00000178404.9	1.05279	0.118156	2.88444	0.00599957	0.044639	-2.27559	CEP295NL
ENSG00000107099.15	1.05134	5.45773	3.89989	0.000318324	0.00878671	0.0468642	DOCK8
ENSG00000108819.10	1.04933	5.21258	3.76659	0.000478598	0.0106072	-0.320323	PPP1R9B
ENSG00000240032.1	1.04884	-0.646374	2.95287	0.00499114	0.039501	-2.11086	RP11-274H2.3
ENSG00000116396.14	1.04864	3.13834	3.72664	0.000540178	0.0112677	-0.290945	KCNC4
ENSG00000161642.17	1.04783	2.27277	4.54737	4.08781e-05	0.00316609	2.07754	ZNF385A
ENSG00000162676.11	1.04753	0.897198	3.32161	0.00178392	0.0216472	-1.26549	GFI1
ENSG00000130052.13	1.04734	3.08572	3.43639	0.00127973	0.018094	-1.06926	STARD8
ENSG00000104814.12	1.04723	2.57651	3.40057	0.00142032	0.0191565	-1.12984	MAP4K1
ENSG00000178951.8	1.04699	4.31674	5.01207	8.85366e-06	0.00154351	3.47027	ZBTB7A
ENSG00000188158.14	1.04684	3.25011	4.96341	1.04095e-05	0.00163221	3.33777	NHS
ENSG00000118985.15	1.04527	5.26216	3.86998	0.000348999	0.00909552	-0.0294908	ELL2
ENSG00000266094.7	1.043	4.28433	3.6719	0.000637081	0.0120808	-0.523781	RASSF5
ENSG00000121440.14	1.04291	4.72288	4.12886	0.000156014	0.00596009	0.755551	PDZRN3
ENSG00000169583.12	1.04284	1.32864	2.92566	0.00537162	0.0414336	-2.22926	CLIC3
ENSG00000233038.5	1.04255	1.04578	3.34668	0.00165985	0.0207688	-1.20628	AC011899.9
ENSG00000115226.9	1.03972	2.6746	3.81218	0.000416564	0.00982801	-0.031021	FNDC4
ENSG00000184349.12	1.03941	4.35704	4.32821	8.28678e-05	0.00428078	1.36848	EFNA5
ENSG00000132688.10	1.03837	5.36547	3.02377	0.00411505	0.03506	-2.31595	NES
ENSG00000119042.16	1.03765	1.09669	3.68641	0.000609884	0.0118825	-0.336347	SATB2
ENSG00000255642.1	1.03715	-0.471359	2.89035	0.00590547	0.0441997	-2.2501	PABPC1P4
ENSG00000071246.10	1.0364	5.28962	3.79231	0.000442584	0.0101884	-0.252415	VASH1
ENSG00000126243.8	1.03497	2.49103	4.54263	4.15125e-05	0.00316609	2.06571	LRFN3
ENSG00000174837.14	1.03457	0.423265	2.86768	0.00627404	0.0458017	-2.32268	ADGRE1
ENSG00000101298.13	1.03451	2.09731	4.28094	9.63687e-05	0.00463488	1.30178	SNPH
ENSG00000237973.1	1.03442	1.69463	2.87462	0.006159	0.0453387	-2.36753	MTCO1P12
ENSG00000090554.12	1.0335	1.06431	4.19536	0.000126473	0.00529934	1.04111	FLT3LG
ENSG00000119535.17	1.03344	3.46778	2.96895	0.0047784	0.038394	-2.28579	CSF3R
ENSG00000063169.10	1.03283	2.00191	4.14047	0.00015041	0.00580869	0.901696	GLTSCR1
ENSG00000197249.13	1.03204	5.32914	2.9857	0.00456575	0.0373255	-2.40944	SERPINA1
ENSG00000082438.15	1.03186	4.90397	4.99284	9.43904e-06	0.00154351	3.38929	COBLL1
ENSG00000154263.17	1.03163	1.01944	2.87072	0.00622333	0.0456182	-2.34024	ABCA10
ENSG00000204176.13	1.03108	0.737338	3.48797	0.00110038	0.0166504	-0.847076	SYT15
ENSG00000112139.14	1.03079	2.29022	2.82777	0.00697516	0.0490039	-2.51608	MDGA1
ENSG00000280038.1	1.03023	-2.34358	3.07885	0.00353624	0.0322282	-1.86202	DNM1P41
ENSG00000159842.14	1.03014	5.26494	4.28169	9.61393e-05	0.00463325	1.18109	ABR
ENSG00000100368.13	1.02998	3.85775	2.97883	0.00465193	0.0377359	-2.2992	CSF2RB
ENSG00000261534.1	1.02925	-0.458935	3.90321	0.00031509	0.00873813	0.183726	RP11-244O19.1
ENSG00000082074.15	1.02793	4.69655	3.55245	0.000909822	0.0148165	-0.884084	FYB
ENSG00000250853.1	1.02736	-1.40746	2.92733	0.00534751	0.041296	-2.16749	RNF138P1
ENSG00000214269.3	1.02552	-1.23466	3.06943	0.00362943	0.0326966	-1.85549	LGMNP1
ENSG00000167613.15	1.02469	4.79338	3.7091	0.000569573	0.0115431	-0.457181	LAIR1
ENSG00000168016.13	1.02418	5.71468	4.77332	1.95216e-05	0.00222537	2.6725	TRANK1
ENSG00000061455.10	1.02406	1.75652	3.47815	0.00113257	0.0168733	-0.891186	PRDM6
ENSG00000073910.19	1.0223	4.80504	4.86406	1.44703e-05	0.0018852	2.98899	FRY
ENSG00000160219.11	1.02206	2.66391	3.9469	0.000275321	0.0081105	0.344302	GAB3
ENSG00000160097.15	1.02109	0.346479	3.05078	0.00382088	0.0336291	-1.90353	FNDC5
ENSG00000197747.8	1.02052	6.07406	3.82539	0.000400091	0.00963102	-0.192615	S100A10
ENSG00000139970.16	1.01886	2.84457	3.6132	0.000759513	0.0133399	-0.582757	RTN1
ENSG00000164484.11	1.01749	3.71218	3.42436	0.00132539	0.0184644	-1.15021	TMEM200A
ENSG00000134030.13	1.01747	4.48896	4.74922	2.11325e-05	0.0022673	2.64474	CTIF
ENSG00000274307.1	1.01729	-0.599521	3.33722	0.00170565	0.0210483	-1.22819	RP11-345J18.2
ENSG00000056998.18	1.01726	3.34757	3.2093	0.00245606	0.0262607	-1.67847	GYG2
ENSG00000172081.13	1.01672	3.8569	5.35417	2.81187e-06	0.00118517	4.55596	MOB3A
ENSG00000183779.6	1.01643	3.53779	3.13229	0.0030485	0.0295878	-1.89024	ZNF703
ENSG00000250995.1	1.01633	-0.423767	3.36005	0.00159705	0.0203385	-1.17012	RP13-128O4.3
ENSG00000255737.2	1.015	1.49928	2.96164	0.00487402	0.0389039	-2.1544	AGAP2-AS1
ENSG00000265625.1	1.01473	-0.5394	3.42312	0.00133018	0.0184932	-1.02077	RP11-68I3.11
ENSG00000131018.22	1.01374	6.53295	3.99884	0.000234342	0.00739342	0.298343	SYNE1
ENSG00000261269.1	1.01286	0.821168	2.86626	0.00629786	0.0458766	-2.34127	RP11-389C8.2
ENSG00000151702.16	1.01234	4.15642	3.87334	0.000345419	0.00907026	0.0517871	FLI1
ENSG00000162733.16	1.01145	6.94465	4.52349	4.41721e-05	0.0032326	1.87135	DDR2
ENSG00000184304.14	1.01043	3.80682	4.25845	0.000103523	0.00475702	1.19119	PRKD1
ENSG00000276141.4	1.01022	1.59386	3.56375	0.000879875	0.0145182	-0.66424	WHAMMP3
ENSG00000185345.18	1.00957	0.585993	3.2618	0.0021165	0.0241271	-1.40673	PARK2
ENSG00000162745.10	1.00957	5.27923	3.36997	0.00155194	0.0199989	-1.41692	OLFML2B
ENSG00000198053.11	1.00948	5.15368	5.17305	5.17009e-06	0.00127978	3.95233	SIRPA
ENSG00000134954.14	1.0081	6.4646	3.80229	0.000429323	0.0100194	-0.269233	ETS1
ENSG00000154096.13	1.00572	6.99027	3.26943	0.00207097	0.0238605	-1.74403	THY1
ENSG00000036530.8	1.00539	-0.504879	3.41382	0.00136665	0.0187592	-1.04231	CYP46A1
ENSG00000009790.14	1.00535	2.36531	3.09445	0.00338678	0.031396	-1.88842	TRAF3IP3
ENSG00000135111.15	1.0048	3.36428	2.83319	0.00687582	0.0485649	-2.59952	TBX3
ENSG00000186469.8	1.00351	4.23835	4.27671	9.7677e-05	0.00466	1.22134	GNG2
ENSG00000213203.2	1.00226	2.3372	3.18574	0.00262466	0.0273504	-1.66141	GIMAP1
ENSG00000130508.10	1.0019	7.92134	3.09177	0.00341201	0.0315351	-2.2107	PXDN
ENSG00000057657.15	1.00148	4.136	3.4872	0.00110289	0.016667	-1.01694	PRDM1
ENSG00000133816.13	1.00032	6.57215	3.52194	0.000995694	0.015604	-1.05758	MICAL2
ENSG00000228672.3	1.00014	1.10259	3.87258	0.00034623	0.00907026	0.158764	PROB1
ENSG00000150907.7	0.999401	6.00655	4.65726	2.85709e-05	0.00265664	2.30203	FOXO1
ENSG00000168792.4	0.998834	3.17288	2.97397	0.00471373	0.038029	-2.24555	ABHD15
ENSG00000259151.2	0.998613	-1.02592	3.32071	0.00178855	0.0216923	-1.27791	CAP2P1
ENSG00000013619.13	0.998447	1.6662	3.04735	0.00385711	0.0338382	-1.96095	MAMLD1
ENSG00000245532.6	0.99824	9.68717	3.32006	0.00179189	0.0217105	-1.61026	NEAT1
ENSG00000125730.16	0.996767	10.3654	3.13711	0.00300781	0.0293812	-2.08075	C3
ENSG00000182218.9	0.996367	3.00496	2.87277	0.0061894	0.0454967	-2.47201	HHIPL1
ENSG00000120279.6	0.995272	2.39618	3.00749	0.00430244	0.0361243	-2.10124	MYCT1
ENSG00000175899.14	0.995164	8.78454	3.6355	0.000710558	0.0128906	-0.755428	A2M
ENSG00000268758.6	0.995132	-0.106999	2.83457	0.00685072	0.0484599	-2.3796	ADGRE4P
ENSG00000067113.16	0.994297	4.63337	4.41094	6.35461e-05	0.00384373	1.6016	PLPP1
ENSG00000101265.15	0.993612	5.51378	3.88237	0.000335962	0.00897313	-0.00682389	RASSF2
ENSG00000170006.11	0.993189	3.05284	3.81641	0.00041122	0.0097668	-0.0376391	TMEM154
ENSG00000109339.18	0.992815	2.60762	2.96604	0.00481624	0.0386325	-2.21681	MAPK10
ENSG00000163110.14	0.992172	6.54932	5.13629	5.8477e-06	0.00131931	3.80379	PDLIM5
ENSG00000067082.14	0.991567	7.26927	3.86368	0.000355817	0.00916287	-0.104806	KLF6
ENSG00000124019.9	0.990336	0.523433	2.93266	0.0052712	0.0409197	-2.17985	FAM124B
ENSG00000229807.10	0.989969	8.47679	3.64658	0.000687366	0.0126049	-0.725304	XIST
ENSG00000106571.12	0.989558	4.4662	3.38261	0.00149624	0.0196422	-1.32384	GLI3
ENSG00000213654.9	0.989514	3.20429	3.56554	0.000875216	0.0144817	-0.734114	GPSM3
ENSG00000154511.11	0.988405	3.6071	4.52076	4.45651e-05	0.00323729	1.9824	FAM69A
ENSG00000109743.10	0.988286	3.07095	3.74562	0.000510022	0.0109738	-0.234914	BST1
ENSG00000188906.14	0.987348	4.53449	3.42495	0.00132311	0.0184542	-1.21844	LRRK2
ENSG00000169495.4	0.986723	-0.352447	2.85457	0.00649673	0.0468023	-2.33039	HTRA4
ENSG00000174791.10	0.986538	2.44891	3.20197	0.0025074	0.026506	-1.62791	RIN1
ENSG00000151650.7	0.985505	0.614738	2.83737	0.00680009	0.0482312	-2.39758	VENTX
ENSG00000041982.15	0.985105	7.14211	2.82433	0.00703876	0.0493046	-2.86586	TNC
ENSG00000277203.1	0.983068	3.00993	3.54921	0.000918595	0.014898	-0.764858	F8A1
ENSG00000169918.9	0.983037	0.573177	3.62161	0.000740684	0.0131553	-0.50629	OTUD7A
ENSG00000133250.13	0.981666	1.41348	2.92494	0.00538205	0.041487	-2.23562	ZNF414
ENSG00000169403.11	0.981594	4.04456	3.18564	0.00262535	0.0273504	-1.80094	PTAFR
ENSG00000146094.13	0.981111	2.63299	3.22263	0.00236523	0.0257848	-1.58863	DOK3
ENSG00000159784.17	0.980596	0.568692	3.07967	0.00352817	0.0322003	-1.84139	FAM131B
ENSG00000164867.10	0.980335	2.79547	3.1614	0.00281029	0.028295	-1.75386	NOS3
ENSG00000168961.16	0.980319	4.65415	3.6843	0.000613775	0.0118899	-0.517177	LGALS9
ENSG00000104972.15	0.979971	3.07183	2.9719	0.00474031	0.0381915	-2.24173	LILRB1
ENSG00000114378.16	0.978622	0.679852	3.21038	0.0024486	0.0262607	-1.53314	HYAL1
ENSG00000228434.1	0.976887	0.979117	3.72524	0.000542471	0.0112677	-0.234253	AC004951.6
ENSG00000148288.11	0.976709	3.11492	3.89753	0.000320652	0.00881702	0.186003	GBGT1
ENSG00000187513.8	0.975192	2.55973	3.05399	0.0037873	0.0334828	-2.00096	GJA4
ENSG00000204681.10	0.974162	3.42822	3.13515	0.00302425	0.0294586	-1.87323	GABBR1
ENSG00000241399.6	0.973403	4.67871	3.78615	0.000450965	0.0103014	-0.233555	CD302
ENSG00000198286.9	0.973239	3.01795	3.12908	0.00307592	0.0297808	-1.85198	CARD11
ENSG00000132622.10	0.972949	2.45312	2.81635	0.00718875	0.0498837	-2.55534	HSPA12B
ENSG00000125534.9	0.972492	4.60992	2.8978	0.00578888	0.0436439	-2.56932	PPDPF
ENSG00000170624.13	0.97165	4.24802	3.28553	0.00197806	0.02315	-1.56237	SGCD
ENSG00000274180.1	0.97028	3.15096	4.17767	0.000133749	0.00545839	0.984956	NATD1
ENSG00000163995.19	0.969753	1.57447	3.47805	0.0011329	0.0168733	-0.886206	ABLIM2
ENSG00000170571.11	0.969696	5.53464	3.89822	0.000319967	0.00881155	0.0373181	EMB
ENSG00000196498.13	0.969611	6.45181	4.4033	6.51282e-05	0.00388284	1.50979	NCOR2
ENSG00000137486.16	0.9671	4.00864	3.92003	0.000299163	0.00851827	0.194351	ARRB1
ENSG00000128283.6	0.966724	4.43408	3.65659	0.000667053	0.0123483	-0.57724	CDC42EP1
ENSG00000186854.10	0.966346	1.32296	3.30583	0.00186651	0.0222732	-1.31539	TRABD2A
ENSG00000136286.14	0.96629	3.21063	2.88372	0.00601122	0.0446949	-2.46565	MYO1G
ENSG00000121454.5	0.965882	-1.62777	2.92166	0.00542966	0.0418131	-2.18179	LHX4
ENSG00000111728.10	0.965765	2.17105	3.1657	0.00277662	0.0281593	-1.70091	ST8SIA1
ENSG00000133466.13	0.964971	4.34412	3.0946	0.00338534	0.031396	-2.05957	C1QTNF6
ENSG00000168487.17	0.964408	5.71563	3.59403	0.00080416	0.0137473	-0.831454	BMP1
ENSG00000077943.7	0.964161	2.55055	3.34065	0.00168891	0.0209664	-1.2832	ITGA8
ENSG00000010610.9	0.961118	5.18225	3.41509	0.00136163	0.0187513	-1.29127	CD4
ENSG00000164850.14	0.959702	0.748935	3.35124	0.00163815	0.0205514	-1.18976	GPER1
ENSG00000262514.1	0.95885	-1.22708	2.89187	0.0058816	0.0441042	-2.24245	RP11-96D1.9
ENSG00000198804.2	0.958827	11.1783	3.26605	0.00209106	0.0239986	-1.73543	MT-CO1
ENSG00000182195.7	0.958758	2.30145	3.28939	0.00195636	0.0229526	-1.39929	LDOC1
ENSG00000196209.12	0.957849	1.90576	3.12992	0.00306871	0.0297232	-1.77403	SIRPB2
ENSG00000039523.18	0.957578	3.99586	3.86288	0.000356691	0.00916306	0.032748	FAM65A
ENSG00000245904.3	0.957088	-0.448805	3.22236	0.0023671	0.0257933	-1.49707	RP11-796E2.4
ENSG00000213949.8	0.956471	6.60445	3.70628	0.000574451	0.0115431	-0.545214	ITGA1
ENSG00000135048.13	0.956304	6.2827	3.77822	0.000461975	0.0104323	-0.333746	TMEM2
ENSG00000155265.10	0.956052	0.235346	3.4621	0.00118712	0.0173631	-0.912434	GOLGA7B
ENSG00000253731.2	0.95554	2.47246	3.1742	0.00271117	0.0277567	-1.69909	PCDHGA6
ENSG00000164440.14	0.954816	1.09486	3.5527	0.000909166	0.014816	-0.684531	TXLNB
ENSG00000186399.10	0.954648	0.63943	3.26764	0.0020816	0.0239248	-1.39352	GOLGA8R
ENSG00000007237.18	0.953537	5.66226	3.19145	0.00258278	0.0270974	-1.90805	GAS7
ENSG00000132205.10	0.952335	4.99102	3.26922	0.00207224	0.0238605	-1.66468	EMILIN2
ENSG00000135074.15	0.951084	5.00959	3.10853	0.00325696	0.0305482	-2.07969	ADAM19
ENSG00000118308.15	0.949806	2.61908	3.44564	0.00124565	0.017833	-1.01516	LRMP
ENSG00000143110.11	0.949339	3.07323	3.41567	0.00135933	0.0187513	-1.12356	C1orf162
ENSG00000172817.3	0.949252	3.30204	3.51738	0.00100915	0.0157318	-0.870267	CYP7B1
ENSG00000076706.15	0.94886	6.08555	2.88706	0.00595766	0.044478	-2.68994	MCAM
ENSG00000172985.10	0.948547	3.27107	2.97759	0.00466757	0.0378123	-2.24608	SH3RF3
ENSG00000129675.15	0.947711	4.57291	3.68512	0.000612262	0.0118899	-0.509687	ARHGEF6
ENSG00000237499.6	0.947267	0.0911341	3.37507	0.00152923	0.0199157	-1.12793	RP11-356I2.4
ENSG00000124191.17	0.946534	0.0532784	2.97726	0.0046718	0.0378323	-2.06584	TOX2
ENSG00000167895.14	0.946264	3.49641	3.09882	0.00334599	0.0311369	-1.96961	TMC8
ENSG00000173926.5	0.944765	1.98289	3.41371	0.00136713	0.0187592	-1.06605	2022-03-03
ENSG00000111252.10	0.944258	5.1618	3.53566	0.000956162	0.0152944	-0.962604	SH2B3
ENSG00000099139.13	0.944131	4.45581	3.35311	0.00162935	0.020517	-1.40297	PCSK5
ENSG00000184988.8	0.943716	2.6088	4.79057	1.84436e-05	0.00214469	2.80646	TMEM106A
ENSG00000138639.17	0.943609	3.54503	3.84319	0.00037888	0.00942428	0.00762071	ARHGAP24
ENSG00000279117.1	0.940028	2.66432	2.98943	0.00451961	0.0371237	-2.16536	CTD-2562J17.6
ENSG00000259295.6	0.938205	1.80381	3.14207	0.00296643	0.0291371	-1.739	CSPG4P12
ENSG00000000971.15	0.937531	7.76996	4.14354	0.000148963	0.00579028	0.713227	CFH
ENSG00000112541.13	0.937263	3.38189	2.98768	0.00454117	0.0371808	-2.23276	PDE10A
ENSG00000185532.15	0.936282	4.4858	2.94911	0.00504225	0.0397882	-2.43369	PRKG1
ENSG00000074416.13	0.936159	4.865	3.00377	0.0043464	0.0363775	-2.33222	MGLL
ENSG00000271601.3	0.936032	4.83707	5.68809	9.07217e-07	0.000827347	5.61296	LIX1L
ENSG00000167549.18	0.933839	1.15248	2.96266	0.00486061	0.038857	-2.13563	CORO6
ENSG00000110324.10	0.933582	5.06529	2.87907	0.00608636	0.0450658	-2.65213	IL10RA
ENSG00000131759.17	0.933439	4.20179	4.20639	0.00012213	0.00523659	1.01404	RARA
ENSG00000265972.5	0.93303	9.01457	4.01852	0.000220416	0.00717292	0.344727	TXNIP
ENSG00000197381.15	0.933005	4.7148	3.67304	0.000634901	0.0120808	-0.553496	ADARB1
ENSG00000158163.14	0.932941	2.68535	3.19416	0.00256317	0.0269872	-1.66413	DZIP1L
ENSG00000077238.13	0.932913	5.31862	4.54316	4.14405e-05	0.00316609	1.97176	IL4R
ENSG00000100345.20	0.932824	9.83273	4.10193	0.000169793	0.00622909	0.596087	MYH9
ENSG00000230615.6	0.931787	0.30763	3.33941	0.00169496	0.0209877	-1.21503	RP5-1198O20.4
ENSG00000155093.17	0.931001	1.38044	3.42686	0.00131576	0.0184059	-1.01216	PTPRN2
ENSG00000274070.1	0.930568	2.56721	3.782	0.000456692	0.0103696	-0.109947	GATSL2
ENSG00000026508.16	0.930322	6.64923	4.32562	8.35574e-05	0.00430702	1.26997	CD44
ENSG00000131080.14	0.92826	1.93493	3.73673	0.000523938	0.0111119	-0.212998	EDA2R
ENSG00000182704.7	0.927639	4.91576	2.96268	0.00486039	0.038857	-2.43694	TSKU
ENSG00000011201.11	0.927102	5.15189	4.58979	3.56096e-05	0.0030592	2.12222	ANOS1
ENSG00000184232.8	0.92583	4.3412	3.8342	0.000389451	0.0095297	-0.0739374	OAF
ENSG00000162430.16	0.925725	5.62634	4.23348	0.000112076	0.00493948	1.01955	SEPN1
ENSG00000100307.12	0.924537	3.45791	4.29065	9.34311e-05	0.00456772	1.3026	CBX7
ENSG00000084112.14	0.924442	5.39508	5.06774	7.35373e-06	0.001411	3.60972	SSH1
ENSG00000116649.9	0.923613	3.89707	4.25078	0.000106082	0.0048294	1.16296	SRM
ENSG00000107554.16	0.92355	4.22947	4.00814	0.000227654	0.00727939	0.432303	DNMBP
ENSG00000223704.1	0.92331	0.100708	3.01082	0.00426342	0.0359074	-1.9905	LINC01422
ENSG00000095637.21	0.922751	4.8719	3.05258	0.00380195	0.0335622	-2.21145	SORBS1
ENSG00000185650.9	0.922574	7.18094	5.2653	3.79302e-06	0.00127978	4.21192	ZFP36L1
ENSG00000105971.14	0.921562	4.7317	3.06677	0.00365622	0.0328156	-2.1643	CAV2
ENSG00000176928.5	0.92152	1.41242	3.22878	0.00232446	0.0255993	-1.50935	GCNT4
ENSG00000136010.13	0.920424	4.13485	3.14935	0.00290664	0.0287524	-1.90318	ALDH1L2
ENSG00000117318.8	0.920252	4.59975	2.8647	0.00632396	0.0460147	-2.64904	ID3
ENSG00000100311.16	0.919247	3.93216	3.08653	0.00346189	0.0317794	-2.04118	PDGFB
ENSG00000198947.15	0.919119	4.53294	3.13403	0.00303375	0.0294918	-1.97873	DMD
ENSG00000167978.16	0.918621	7.8903	4.58227	3.64921e-05	0.00309023	2.04742	SRRM2
ENSG00000185989.10	0.918308	4.62722	4.18318	0.000131443	0.00541145	0.920367	RASA3
ENSG00000273466.1	0.917591	-1.12731	3.08778	0.00344994	0.0317183	-1.81301	RP11-548H3.1
ENSG00000114861.18	0.917102	6.05904	5.35415	2.81205e-06	0.00118517	4.51065	FOXP1
ENSG00000152213.3	0.916611	0.513197	3.15539	0.00285795	0.0285086	-1.66148	ARL11
ENSG00000119771.14	0.915967	3.18039	3.43676	0.00127833	0.0180888	-1.07618	KLHL29
ENSG00000177663.13	0.914603	4.94598	4.30932	8.80252e-05	0.00441261	1.27872	IL17RA
ENSG00000197256.10	0.913778	6.02601	3.67586	0.000629544	0.0120283	-0.615805	KANK2
ENSG00000106211.8	0.913505	6.64195	3.36074	0.00159388	0.0203385	-1.49661	HSPB1
ENSG00000205045.8	0.912876	2.25261	3.03709	0.00396744	0.034383	-2.02034	SLFN12L
ENSG00000151726.13	0.912457	6.44033	3.44433	0.0012504	0.017833	-1.26714	ACSL1
ENSG00000132535.18	0.910632	3.30616	3.81391	0.000414369	0.00981528	-0.0594483	DLG4
ENSG00000167601.11	0.909845	6.05336	3.45188	0.00122312	0.017673	-1.23501	AXL
ENSG00000170962.12	0.908067	4.94377	2.91472	0.00553194	0.0422576	-2.55791	PDGFD
ENSG00000010810.17	0.90688	5.15937	3.57699	0.000845957	0.0141767	-0.850312	FYN
ENSG00000079313.12	0.906069	3.77595	4.18182	0.000132009	0.00541145	0.966504	REXO1
ENSG00000171444.17	0.905788	5.04068	3.5922	0.000808556	0.0138124	-0.800093	MCC
ENSG00000125744.11	0.905639	1.73352	3.38643	0.00147975	0.0196122	-1.12611	RTN2
ENSG00000002586.18	0.904808	6.50719	4.34922	7.74778e-05	0.00412412	1.3438	CD99
ENSG00000119242.8	0.903878	3.70565	5.0007	9.19502e-06	0.00154351	3.44924	CCDC92
ENSG00000141522.11	0.903725	6.17887	3.86127	0.000358454	0.00916309	-0.0934217	ARHGDIA
ENSG00000141696.12	0.903664	4.17108	2.8522	0.00653783	0.0470204	-2.63691	P3H4
ENSG00000108387.14	0.902801	2.98566	3.55107	0.000913554	0.0148568	-0.758761	2022-09-04
ENSG00000090975.12	0.901899	2.41813	3.81287	0.000415682	0.00982676	-0.019783	PITPNM2
ENSG00000120594.16	0.901032	7.74424	3.04561	0.00387565	0.0339223	-2.32721	PLXDC2
ENSG00000101846.6	0.900919	3.91848	3.87937	0.000339073	0.00901317	0.0841874	STS
ENSG00000075624.13	0.900888	11.1242	5.45731	1.98466e-06	0.00111517	4.84161	ACTB
ENSG00000166086.12	0.9002	4.35651	2.8508	0.00656215	0.0471092	-2.65937	JAM3
ENSG00000135272.9	0.899316	5.05068	4.75568	2.06882e-05	0.00226275	2.64007	MDFIC
ENSG00000123329.17	0.899288	3.13474	2.97465	0.00470506	0.037972	-2.24154	ARHGAP9
ENSG00000172578.11	0.898843	3.83699	2.87509	0.00615121	0.0452955	-2.54951	KLHL6
ENSG00000143851.15	0.898068	2.55649	3.0892	0.00343638	0.031655	-1.91502	PTPN7
ENSG00000089041.16	0.897593	3.22295	3.67694	0.000627503	0.0120184	-0.43298	P2RX7
ENSG00000121577.13	0.897586	0.804862	3.77448	0.000467258	0.0105016	-0.1057	POPDC2
ENSG00000097007.17	0.897136	6.04705	3.88806	0.000330136	0.00890833	-0.0123522	ABL1
ENSG00000137491.14	0.896402	6.11535	3.2145	0.00242026	0.0260494	-1.86829	SLCO2B1
ENSG00000075223.13	0.895981	7.50139	3.1199	0.00315562	0.0301584	-2.13756	SEMA3C
ENSG00000173517.10	0.895599	6.44125	5.64437	1.05258e-06	0.000888808	5.44585	PEAK1
ENSG00000084070.11	0.894875	5.2708	3.73587	0.000525312	0.0111211	-0.413757	SMAP2
ENSG00000101695.8	0.894449	3.13242	3.07793	0.00354521	0.0322472	-1.98929	RNF125
ENSG00000167106.11	0.894082	4.59011	4.6519	2.90759e-05	0.00267217	2.33846	FAM102A
ENSG00000243232.4	0.894076	2.06304	3.07074	0.00361638	0.0326045	-1.92709	PCDHAC2
ENSG00000186517.13	0.89359	4.3095	3.06242	0.00370035	0.0330032	-2.13817	ARHGAP30
ENSG00000184271.16	0.893544	1.72468	3.54304	0.000935534	0.0150594	-0.721679	POU6F1
ENSG00000162618.12	0.892852	4.20102	3.05454	0.00378159	0.03347	-2.14809	ADGRL4
ENSG00000128872.9	0.892461	3.91117	4.11644	0.000162226	0.00607668	0.767694	TMOD2
ENSG00000099904.15	0.892382	3.65809	3.55746	0.000896425	0.0147019	-0.789785	ZDHHC8
ENSG00000083857.13	0.891964	8.1715	2.92195	0.00542552	0.0417948	-2.63513	FAT1
ENSG00000267632.1	0.891723	-0.435421	3.24881	0.00219607	0.0246782	-1.43478	RP11-400F19.18
ENSG00000162241.12	0.891093	1.97664	3.52911	0.00097484	0.0154108	-0.766169	SLC25A45
ENSG00000109472.13	0.890948	7.25736	3.18905	0.00260032	0.0272213	-1.95764	CPE
ENSG00000153071.14	0.890814	6.16555	4.25859	0.000103479	0.00475702	1.07729	DAB2
ENSG00000254122.2	0.89069	2.92988	4.03948	0.000206465	0.00686754	0.59604	PCDHGB7
ENSG00000110446.10	0.888474	4.7146	3.0772	0.0035524	0.0322581	-2.13622	SLC15A3
ENSG00000087589.16	0.888057	1.97734	3.08519	0.00347476	0.0318477	-1.88695	CASS4
ENSG00000275832.4	0.886249	5.47213	2.92029	0.00544973	0.0418806	-2.58037	ARHGAP23
ENSG00000279570.1	0.886205	-1.21968	2.9084	0.00562661	0.0427879	-2.20699	CTD-2357A8.2
ENSG00000230373.8	0.886023	1.75709	2.84049	0.0067442	0.0480012	-2.44981	GOLGA6L5P
ENSG00000175220.11	0.88595	5.87213	6.17489	1.72243e-07	0.000396899	7.18587	ARHGAP1
ENSG00000173065.13	0.884949	2.93048	4.4574	5.47064e-05	0.00358327	1.81117	FAM222B
ENSG00000197943.9	0.88476	4.17423	3.25001	0.00218865	0.0246532	-1.64927	PLCG2
ENSG00000147010.17	0.884437	4.75551	5.16665	5.28229e-06	0.00127978	3.94329	SH3KBP1
ENSG00000144642.21	0.884187	4.71424	3.36106	0.0015924	0.0203385	-1.40393	RBMS3
ENSG00000105339.10	0.883409	4.93944	3.28044	0.00200701	0.0234194	-1.6329	DENND3
ENSG00000176463.13	0.882669	4.95868	3.15405	0.00286872	0.02858	-1.96128	SLCO3A1
ENSG00000169071.14	0.882551	4.83154	4.21082	0.000120428	0.00519179	0.990026	ROR2
ENSG00000141540.10	0.881118	2.75465	3.47541	0.00114169	0.016971	-0.94509	TTYH2
ENSG00000198720.12	0.881071	1.74329	3.5714	0.00086012	0.0143218	-0.648023	ANKRD13B
ENSG00000251023.1	0.880779	-0.767356	3.04377	0.0038953	0.0340128	-1.90841	RP11-549J18.1
ENSG00000244509.3	0.879983	3.85639	5.18784	4.91998e-06	0.00127978	4.03174	APOBEC3C
ENSG00000149577.15	0.879962	4.91436	4.48204	5.05204e-05	0.00346211	1.8027	SIDT2
ENSG00000237172.3	0.877953	4.20124	3.43875	0.00127094	0.0180286	-1.15427	B3GNT9
ENSG00000159403.15	0.877097	8.506	3.47221	0.00115248	0.0170455	-1.2075	C1R
ENSG00000136732.14	0.876674	4.53513	4.32272	8.43355e-05	0.00432831	1.34052	GYPC
ENSG00000112218.8	0.876376	2.9427	3.3279	0.00175197	0.0214239	-1.34259	GPR63
ENSG00000186174.12	0.875886	5.26282	3.93488	0.000285748	0.00828284	0.155693	BCL9L
ENSG00000242498.7	0.87582	4.86006	2.93185	0.00528275	0.0409712	-2.50829	ARPIN
ENSG00000104823.8	0.875704	4.91243	3.72912	0.000536148	0.0112677	-0.411503	ECH1
ENSG00000112902.11	0.874353	5.87751	3.27621	0.00203137	0.023595	-1.69809	SEMA5A
ENSG00000103187.7	0.874034	5.55422	3.76377	0.000482715	0.010667	-0.349155	COTL1
ENSG00000114790.12	0.873877	2.65801	3.25117	0.00218142	0.0245846	-1.5188	ARHGEF26
ENSG00000260101.1	0.87165	-1.65916	2.95499	0.0049626	0.0393802	-2.11117	RP11-568N6.1
ENSG00000182568.16	0.8691	4.44987	2.99504	0.00445112	0.0369152	-2.31775	SATB1
ENSG00000169855.19	0.868536	5.57013	4.11485	0.000163042	0.00609762	0.668162	ROBO1
ENSG00000043462.11	0.86737	4.21054	3.15889	0.00283008	0.0283705	-1.88637	LCP2
ENSG00000135929.8	0.867014	4.02061	3.17188	0.0027289	0.0278541	-1.83643	CYP27A1
ENSG00000141068.13	0.866966	4.02433	3.725	0.000542877	0.0112677	-0.358376	KSR1
ENSG00000153714.5	0.866313	2.73684	3.39686	0.0014357	0.0192653	-1.1499	LURAP1L
ENSG00000148841.15	0.86585	4.54029	3.53382	0.000961358	0.0153081	-0.925385	ITPRIP
ENSG00000002587.9	0.865351	1.12575	3.79456	0.000439557	0.0101607	-0.0500202	HS3ST1
ENSG00000189184.11	0.864439	4.19094	3.05342	0.0037932	0.0335147	-2.14933	PCDH18
ENSG00000115604.10	0.862069	2.92234	2.99246	0.00448243	0.0370814	-2.17989	IL18R1
ENSG00000167202.11	0.861185	6.05011	4.84808	1.52553e-05	0.00193432	2.897	TBC1D2B
ENSG00000126705.13	0.861162	4.86649	3.41111	0.0013775	0.018847	-1.28119	AHDC1
ENSG00000080561.13	0.860643	2.97405	3.06507	0.00367336	0.0328973	-2.00763	MID2
ENSG00000151474.20	0.860539	4.57848	4.7199	2.32692e-05	0.00238718	2.54856	FRMD4A
ENSG00000138758.11	0.860525	7.23494	3.51986	0.00100182	0.015652	-1.07375	2022-09-11
ENSG00000204850.4	0.859812	-0.412388	2.81686	0.00717909	0.049847	-2.41112	CTB-158D10.3
ENSG00000139278.9	0.859654	5.23918	3.58562	0.000824543	0.0139948	-0.831728	GLIPR1
ENSG00000027869.11	0.859126	0.818366	2.89808	0.00578451	0.0436249	-2.26984	SH2D2A
ENSG00000243302.3	0.858822	1.64103	3.37922	0.00151099	0.0197831	-1.14122	RP11-274B21.2
ENSG00000082397.17	0.858538	4.85386	3.10642	0.00327607	0.0306747	-2.07532	EPB41L3
ENSG00000100060.17	0.858328	2.73974	2.93398	0.00525242	0.040813	-2.30437	MFNG
ENSG00000279481.1	0.8579	-1.0183	2.88487	0.00599275	0.0446343	-2.2575	RP11-181K12.1
ENSG00000142669.14	0.857043	5.27915	3.66503	0.00065037	0.0121715	-0.613436	SH3BGRL3
ENSG00000170776.20	0.856608	7.90966	3.91354	0.00030521	0.00858463	0.0361072	AKAP13
ENSG00000065413.17	0.855726	3.34522	2.9709	0.00475314	0.0382559	-2.27089	ANKRD44
ENSG00000110934.10	0.855527	2.98496	3.04898	0.00383983	0.0337333	-2.04777	BIN2
ENSG00000008311.14	0.855073	3.89902	3.32749	0.00175404	0.0214271	-1.4233	AASS
ENSG00000159640.15	0.855035	3.86031	3.37366	0.00153547	0.0199166	-1.29818	ACE
ENSG00000150867.13	0.853306	5.23202	5.48701	1.79491e-06	0.00105615	4.95587	PIP4K2A
ENSG00000135835.10	0.852434	2.41745	3.12135	0.00314284	0.0301096	-1.82654	KIAA1614
ENSG00000177105.9	0.850721	3.81704	4.2153	0.000118729	0.00515599	1.06239	RHOG
ENSG00000174600.13	0.849511	4.13734	2.982	0.00461192	0.037553	-2.3212	CMKLR1
ENSG00000147408.14	0.849398	2.96066	3.18666	0.00261786	0.0273445	-1.70423	CSGALNACT1
ENSG00000141298.17	0.847898	5.49184	4.68753	2.58752e-05	0.00253444	2.41069	SSH2
ENSG00000135905.18	0.846914	5.29159	3.92492	0.00029468	0.00844881	0.125321	DOCK10
ENSG00000205710.3	0.845563	2.05299	3.15247	0.00288142	0.0286703	-1.72722	C17orf107
ENSG00000115594.11	0.844903	7.43283	3.22555	0.00234579	0.0257015	-1.86428	IL1R1
ENSG00000108950.11	0.844429	5.50334	3.45453	0.00121368	0.0175901	-1.20507	FAM20A
ENSG00000254996.5	0.844415	3.84253	4.0316	0.000211608	0.00697835	0.52492	ANKHD1-EIF4EBP3
ENSG00000196535.15	0.844208	5.78367	3.98758	0.000242691	0.00748795	0.2853	MYO18A
ENSG00000145623.12	0.84368	6.18493	4.11722	0.00016183	0.00607668	0.654003	OSMR
ENSG00000171488.14	0.843356	4.52159	3.71837	0.000553861	0.0113774	-0.414365	LRRC8C
ENSG00000122786.19	0.843264	8.38106	3.48431	0.00111228	0.0166829	-1.17475	CALD1
ENSG00000118263.14	0.840178	5.3817	4.44131	5.76236e-05	0.00365324	1.65674	KLF7
ENSG00000013288.8	0.839528	5.24669	4.9497	1.08946e-05	0.00167741	3.24017	MAN2B2
ENSG00000196405.12	0.838724	5.42651	3.80069	0.000431429	0.0100389	-0.23868	EVL
ENSG00000112297.14	0.837528	5.41271	3.17298	0.00272046	0.0278041	-1.94363	AIM1
ENSG00000120708.16	0.837449	8.45581	3.11323	0.00321471	0.030344	-2.15628	TGFBI
ENSG00000148516.21	0.837234	5.23057	3.43505	0.00128475	0.0181083	-1.24235	ZEB1
ENSG00000107719.8	0.836238	4.40533	3.04731	0.00385748	0.0338382	-2.18493	PALD1
ENSG00000124126.13	0.83512	5.82528	2.85976	0.0064077	0.0464113	-2.74643	PREX1
ENSG00000275342.4	0.834819	3.69336	2.92145	0.00543276	0.0418234	-2.42374	SGK223
ENSG00000152518.7	0.834604	7.23481	3.56586	0.000874363	0.0144817	-0.947035	ZFP36L2
ENSG00000197852.9	0.834516	2.24363	2.94308	0.00512504	0.040225	-2.24436	FAM212B
ENSG00000164309.14	0.834111	2.75891	3.03961	0.00393999	0.0342704	-2.05208	CMYA5
ENSG00000196576.14	0.833644	7.72191	3.90733	0.00031111	0.00865813	0.0185086	PLXNB2
ENSG00000115556.13	0.833102	-0.42459	2.91299	0.0055577	0.0424271	-2.20125	PLCD4
ENSG00000100077.14	0.832893	5.09689	4.64787	2.94619e-05	0.00269718	2.30313	GRK3
ENSG00000269937.1	0.831146	1.7335	2.99586	0.00444115	0.0368632	-2.08716	RP11-20I23.8
ENSG00000116774.11	0.830504	6.15923	3.10363	0.00330162	0.0308086	-2.1558	OLFML3
ENSG00000140750.16	0.83027	4.38714	4.85842	1.47426e-05	0.0018998	2.98645	ARHGAP17
ENSG00000213846.5	0.828847	0.840836	3.48596	0.00110691	0.0166747	-0.852975	AC098614.2
ENSG00000132846.5	0.828447	2.20658	3.57694	0.000846078	0.0141767	-0.649019	ZBED3
ENSG00000198682.12	0.827993	5.30454	3.87575	0.000342873	0.0090429	-0.0174496	PAPSS2
ENSG00000148180.18	0.827519	8.05069	2.95911	0.00490754	0.039061	-2.54378	GSN
ENSG00000272031.2	0.826609	-1.13489	2.8967	0.00580595	0.043717	-2.23195	ANKRD34A
ENSG00000115306.15	0.825258	8.55217	4.03979	0.000206266	0.00686754	0.405585	SPTBN1
ENSG00000121210.15	0.825103	4.5913	6.00569	3.07188e-07	0.000396899	6.64239	KIAA0922
ENSG00000121297.6	0.825082	3.29705	3.22849	0.00232633	0.0256071	-1.62567	TSHZ3
ENSG00000122707.11	0.824637	3.96705	3.50788	0.0010378	0.0160308	-0.949888	RECK
ENSG00000019144.17	0.822154	6.64391	3.46566	0.00117481	0.0172467	-1.21412	PHLDB1
ENSG00000106546.12	0.821509	7.28135	3.2158	0.0024114	0.0260034	-1.88854	AHR
ENSG00000163513.17	0.821275	6.98106	3.60596	0.000776074	0.0135206	-0.833083	TGFBR2
ENSG00000140464.19	0.820957	5.78609	4.39562	6.67575e-05	0.00388558	1.50241	PML
ENSG00000130402.11	0.820837	8.43204	4.27264	9.89506e-05	0.00466822	1.09995	ACTN4
ENSG00000020577.13	0.820593	5.02082	3.20887	0.00245902	0.026274	-1.82577	SAMD4A
ENSG00000006062.13	0.819981	3.19184	4.54178	4.16272e-05	0.00316609	2.05733	MAP3K14
ENSG00000145391.13	0.819276	6.13538	3.61675	0.000751512	0.0132879	-0.785505	SETD7
ENSG00000267702.1	0.818945	1.95933	3.01991	0.00415874	0.0352951	-2.04314	RP11-53B2.2
ENSG00000280798.1	0.817505	2.61474	4.60935	3.34097e-05	0.00290551	2.26423	LINC00294
ENSG00000140678.16	0.817482	4.46272	3.28687	0.00197049	0.0230956	-1.57955	ITGAX
ENSG00000181722.16	0.816736	7.13348	3.54088	0.000941529	0.0151251	-1.01512	ZBTB20
ENSG00000243477.5	0.814827	1.05697	2.95402	0.00497565	0.0394105	-2.15172	NAT6
ENSG00000169991.10	0.81416	3.87691	3.1399	0.00298442	0.0292653	-1.90385	IFFO2
ENSG00000122986.13	0.813923	2.25516	3.07506	0.00357341	0.0323726	-1.92885	HVCN1
ENSG00000168785.7	0.813565	3.44232	3.93833	0.000282715	0.00822508	0.28246	TSPAN5
ENSG00000095383.19	0.812663	3.9453	3.58285	0.000831348	0.0140388	-0.744651	TBC1D2
ENSG00000269940.1	0.810219	1.43456	2.82593	0.00700903	0.0491206	-2.46377	RP11-73M18.7
ENSG00000141506.13	0.810068	3.73433	2.85177	0.0065452	0.047049	-2.59502	PIK3R5
ENSG00000111275.12	0.809832	5.65551	3.10577	0.00328199	0.0307064	-2.1298	ALDH2
ENSG00000173068.17	0.809449	5.35086	3.52825	0.000977312	0.0154108	-0.996224	BNC2
ENSG00000168404.12	0.809142	2.93601	2.96988	0.00476631	0.0383358	-2.23561	MLKL
ENSG00000102302.7	0.808723	3.13529	2.81728	0.00717103	0.049847	-2.61567	FGD1
ENSG00000167470.12	0.808568	5.13358	3.37978	0.00150853	0.0197636	-1.38459	MIDN
ENSG00000106829.18	0.807419	4.48877	3.76654	0.000478669	0.0106072	-0.277103	TLE4
ENSG00000065357.19	0.807151	4.30036	4.29526	9.20659e-05	0.00452899	1.27133	DGKA
ENSG00000167995.15	0.80695	2.00026	2.82807	0.00696954	0.0490039	-2.49491	BEST1
ENSG00000179981.9	0.804907	4.35347	3.69242	0.000598943	0.0118248	-0.474863	TSHZ1
ENSG00000166278.14	0.803299	6.55265	3.10472	0.00329161	0.0307757	-2.16403	C2
ENSG00000070614.14	0.802598	6.57435	3.30939	0.00184754	0.0221248	-1.63242	NDST1
ENSG00000169246.16	0.802286	3.46367	2.82741	0.00698167	0.0490205	-2.62434	NPIPB3
ENSG00000177666.16	0.801963	4.88	3.08889	0.00343936	0.0316702	-2.12244	PNPLA2
ENSG00000099917.17	0.801883	5.02131	4.44471	5.69947e-05	0.0036328	1.68292	MED15
ENSG00000135596.17	0.801298	4.42289	3.33803	0.00170167	0.0210366	-1.44153	MICAL1
ENSG00000258824.2	0.801213	-1.06867	3.35751	0.00160882	0.0203884	-1.19283	CTD-2555O16.2
ENSG00000047849.21	0.799473	7.32348	5.48751	1.79187e-06	0.00105615	4.92951	MAP4
ENSG00000150457.8	0.798279	4.98279	4.01564	0.0002224	0.00720401	0.405454	LATS2
ENSG00000151929.9	0.797842	4.2645	4.03357	0.000210308	0.00695255	0.502681	BAG3
ENSG00000125354.22	0.797601	4.65416	4.25224	0.000105588	0.0048294	1.12191	2022-09-06
ENSG00000141985.9	0.797386	4.98402	4.47183	5.22161e-05	0.00352734	1.76743	SH3GL1
ENSG00000184500.14	0.797202	5.24463	2.96095	0.00488321	0.0389458	-2.46745	PROS1
ENSG00000182463.15	0.796523	4.71663	2.82387	0.00704734	0.0493355	-2.75792	TSHZ2
ENSG00000167716.18	0.796512	5.42213	3.29368	0.00193253	0.0228084	-1.63064	WDR81
ENSG00000138964.16	0.796478	4.21338	3.15894	0.00282967	0.0283705	-1.88782	PARVG
ENSG00000168461.12	0.796256	7.13023	2.8956	0.00582321	0.0438052	-2.69453	RAB31
ENSG00000136848.16	0.794607	5.45241	3.9034	0.000314904	0.00873813	0.0545408	DAB2IP
ENSG00000163171.7	0.794293	5.4341	4.52621	4.37846e-05	0.00323244	1.91402	CDC42EP3
ENSG00000171475.13	0.79407	4.70924	4.36114	7.4571e-05	0.00408653	1.44604	WIPF2
ENSG00000081189.14	0.794055	5.09069	3.4782	0.00113239	0.0168733	-1.11701	MEF2C
ENSG00000072110.13	0.793973	7.64387	4.02817	0.00021388	0.00703372	0.371764	ACTN1
ENSG00000172915.18	0.793441	4.02086	3.19015	0.0025923	0.0271493	-1.79104	NBEA
ENSG00000135540.11	0.793378	4.17268	3.33455	0.00171878	0.021138	-1.42874	NHSL1
ENSG00000109436.7	0.792703	5.63189	4.35106	7.70218e-05	0.00411321	1.37244	TBC1D9
ENSG00000174306.21	0.792329	4.82559	4.61638	3.26527e-05	0.00285693	2.21764	ZHX3
ENSG00000179979.8	0.792216	1.41904	3.94469	0.000277207	0.00813473	0.356577	CRIPAK
ENSG00000212719.10	0.792192	3.35524	3.17455	0.00270849	0.0277443	-1.76845	C17orf51
ENSG00000249242.7	0.791861	2.25528	2.99013	0.00451107	0.0371047	-2.13368	TMEM150C
ENSG00000134516.15	0.791606	5.29275	2.89576	0.00582058	0.0437993	-2.63019	DOCK2
ENSG00000099949.18	0.79154	5.08608	3.27001	0.00206756	0.0238558	-1.67182	LZTR1
ENSG00000048740.18	0.791395	5.28378	3.2021	0.00250644	0.026506	-1.86127	CELF2
ENSG00000105245.9	0.790104	3.66499	3.1764	0.00269444	0.0276851	-1.79238	NUMBL
ENSG00000170873.18	0.7901	5.05299	2.93247	0.00527395	0.0409197	-2.52409	MTSS1
ENSG00000130382.8	0.78976	5.04556	3.75755	0.000491901	0.0107004	-0.339699	MLLT1
ENSG00000142089.15	0.78829	7.6356	3.05666	0.00375953	0.0333366	-2.29918	IFITM3
ENSG00000253882.6	0.787165	1.83007	3.21978	0.00238443	0.0258515	-1.54951	RP11-61L23.2
ENSG00000143226.13	0.787122	5.56164	2.98126	0.00462129	0.037589	-2.43714	FCGR2A
ENSG00000125122.15	0.786832	0.321355	3.01243	0.00424475	0.0358175	-1.99191	LRRC29
ENSG00000167123.18	0.786528	6.25779	3.21268	0.00243275	0.0261719	-1.87863	CERCAM
ENSG00000104885.17	0.785814	4.3011	3.42698	0.00131532	0.0184059	-1.19558	DOT1L
ENSG00000196588.14	0.785692	4.93188	5.11043	6.37614e-06	0.00131931	3.75896	MKL1
ENSG00000111145.7	0.785106	5.45595	4.92144	1.19657e-05	0.00176223	3.14389	ELK3
ENSG00000100258.17	0.784325	4.87981	3.89679	0.000321384	0.00881702	0.0674573	LMF2
ENSG00000151176.7	0.783775	4.61283	4.19057	0.000128403	0.00532688	0.941129	PLBD2
ENSG00000056558.10	0.783633	3.43077	3.5574	0.000896587	0.0147019	-0.77344	TRAF1
ENSG00000100034.13	0.783573	5.08025	2.94189	0.00514154	0.0403012	-2.50291	PPM1F
ENSG00000006210.6	0.783181	3.70584	3.09812	0.00335241	0.0311844	-1.99313	CX3CL1
ENSG00000105499.13	0.781797	2.0759	3.33694	0.00170705	0.0210483	-1.26703	PLA2G4C
ENSG00000142002.16	0.780976	4.83207	4.51356	4.56179e-05	0.00326781	1.90211	DPP9
ENSG00000108557.17	0.780706	5.17517	3.25368	0.00216595	0.0244839	-1.72051	RAI1
ENSG00000174004.5	0.780451	1.92484	2.8704	0.00622869	0.0456182	-2.39234	NRROS
ENSG00000196935.8	0.780141	5.04052	3.39345	0.00144994	0.0193797	-1.34237	SRGAP1
ENSG00000134590.13	0.779743	4.92685	3.95714	0.000266726	0.00791599	0.237913	FAM127A
ENSG00000109111.14	0.779513	6.20262	6.00488	3.08048e-07	0.000396899	6.6257	SUPT6H
ENSG00000152217.16	0.779418	4.00904	2.984	0.00458693	0.0374263	-2.30617	SETBP1
ENSG00000078804.12	0.778166	3.7933	3.74418	0.000512252	0.0110016	-0.288129	TP53INP2
ENSG00000105556.11	0.777738	3.08028	3.08012	0.00352378	0.0321776	-1.98015	MIER2
ENSG00000136213.9	0.777218	3.47907	3.59437	0.000803347	0.0137433	-0.676957	CHST12
ENSG00000176658.16	0.776323	6.26833	4.37335	7.17063e-05	0.00400054	1.42121	MYO1D
ENSG00000163219.11	0.776209	3.44668	3.10688	0.00327192	0.0306642	-1.94649	ARHGAP25
ENSG00000255455.2	0.775199	2.37386	3.69783	0.000589271	0.0117315	-0.331972	RP11-890B15.3
ENSG00000065534.18	0.774693	7.23463	3.51186	0.00102573	0.0159118	-1.09605	MYLK
ENSG00000166340.15	0.774302	5.93155	4.18588	0.000130325	0.00539289	0.865124	TPP1
ENSG00000138795.9	0.774222	4.15736	2.92022	0.00545079	0.0418806	-2.47527	LEF1
ENSG00000187391.19	0.774105	3.06884	3.7284	0.000537325	0.0112677	-0.28288	MAGI2
ENSG00000187792.4	0.773692	3.25876	2.83354	0.00686949	0.0485374	-2.58951	ZNF70
ENSG00000076641.4	0.773395	5.10765	3.06145	0.00371024	0.0330571	-2.20878	PAG1
ENSG00000146535.13	0.773368	5.04167	3.83746	0.000385592	0.00947639	-0.113096	GNA12
ENSG00000100154.14	0.773241	5.561	4.15542	0.000143486	0.00565148	0.787876	TTC28
ENSG00000157933.9	0.771049	5.80053	3.38405	0.00148999	0.0196422	-1.40969	SKI
ENSG00000114853.13	0.769852	4.20436	3.87315	0.000345615	0.00907026	0.0453942	ZBTB47
ENSG00000132970.12	0.768645	3.63795	3.0777	0.00354742	0.0322472	-2.03797	WASF3
ENSG00000004399.12	0.768356	6.95837	3.33044	0.00173925	0.0213123	-1.58335	PLXND1
ENSG00000027075.13	0.767635	4.43781	3.18775	0.00260983	0.0273087	-1.83441	PRKCH
ENSG00000128203.6	0.767322	1.21152	2.91539	0.00552206	0.0422094	-2.24797	ASPHD2
ENSG00000205730.6	0.767139	6.67142	3.18456	0.00263336	0.0273858	-1.96157	ITPRIPL2
ENSG00000174130.12	0.76646	3.04248	3.13808	0.00299968	0.0293421	-1.83305	TLR6
ENSG00000145246.13	0.76618	5.17045	4.76391	2.01361e-05	0.00225721	2.65972	ATP10D
ENSG00000116604.17	0.765382	4.78732	5.32533	3.09901e-06	0.00118517	4.44727	MEF2D
ENSG00000148143.12	0.763537	5.37817	3.14271	0.00296116	0.0291137	-2.02101	ZNF462
ENSG00000152315.4	0.763095	0.620282	2.81883	0.00714179	0.0497715	-2.43979	KCNK13
ENSG00000198879.11	0.761714	4.25198	3.11844	0.00316844	0.030186	-1.99398	SFMBT2
ENSG00000165895.17	0.761	4.16445	2.83075	0.00692037	0.0487924	-2.68977	ARHGAP42
ENSG00000076928.17	0.76078	5.39641	3.87146	0.000347422	0.00908006	-0.0350541	ARHGEF1
ENSG00000243679.1	0.76057	1.51029	2.88851	0.00593475	0.0443489	-2.32533	RP11-274B21.3
ENSG00000171067.10	0.75946	4.20582	4.2617	0.00010246	0.0047539	1.17651	C11orf24
ENSG00000163803.12	0.758886	2.43468	3.14955	0.00290503	0.0287524	-1.75832	PLB1
ENSG00000196924.14	0.758386	10.4483	2.98185	0.00461382	0.037553	-2.47164	FLNA
ENSG00000204592.8	0.756789	8.02949	2.8905	0.0059031	0.0441959	-2.71206	HLA-E
ENSG00000146112.11	0.755715	5.33465	3.52818	0.000977513	0.0154108	-0.99596	PPP1R18
ENSG00000159733.13	0.754014	2.59266	3.32027	0.00179082	0.0217086	-1.33874	ZFYVE28
ENSG00000069424.14	0.751695	3.98548	3.58024	0.000837837	0.0140993	-0.755755	KCNAB2
ENSG00000133030.19	0.751348	6.79793	3.428	0.0013114	0.0183883	-1.31931	MPRIP
ENSG00000124496.12	0.750253	3.42305	3.11755	0.00317631	0.0302125	-1.91795	TRERF1
ENSG00000278949.1	0.749299	0.473231	3.11841	0.00316869	0.030186	-1.74854	RP11-46H11.11
ENSG00000257923.9	0.749267	6.57419	4.33567	8.09117e-05	0.00423959	1.30082	CUX1
ENSG00000280088.1	0.748433	1.1379	3.27679	0.00202803	0.0235835	-1.38234	RP11-135F9.3
ENSG00000114353.16	0.746964	7.34339	4.41642	6.24364e-05	0.00380573	1.53858	GNAI2
ENSG00000079308.16	0.746788	7.49267	3.72362	0.000545146	0.0112677	-0.507394	TNS1
ENSG00000069974.15	0.746748	3.66034	3.65363	0.000673001	0.012428	-0.528673	RAB27A
ENSG00000123104.11	0.745259	7.05541	3.7021	0.00058174	0.0116304	-0.564806	ITPR2
ENSG00000168610.14	0.7448	7.7773	5.9024	4.3712e-07	0.000471116	6.2825	STAT3
ENSG00000173166.17	0.744436	5.49959	4.26111	0.000102653	0.0047539	1.10577	RAPH1
ENSG00000198858.9	0.744276	4.50768	4.00201	0.000232041	0.00735556	0.394799	R3HDM4
ENSG00000163430.10	0.743799	8.73267	2.86006	0.00640257	0.0464113	-2.78469	FSTL1
ENSG00000080603.16	0.743399	4.97817	3.23846	0.00226153	0.025081	-1.74707	SRCAP
ENSG00000146648.16	0.743215	5.96688	3.66761	0.000645343	0.0121346	-0.638501	EGFR
ENSG00000241973.10	0.74286	5.97781	5.12865	5.99914e-06	0.00131931	3.78763	PI4KA
ENSG00000068323.16	0.741982	4.79873	4.33534	8.09976e-05	0.00423959	1.3627	TFE3
ENSG00000204257.14	0.741457	5.44504	3.03461	0.00399453	0.0344361	-2.29829	HLA-DMA
ENSG00000165632.7	0.741234	3.08902	4.93892	1.12916e-05	0.00169452	3.26226	TAF3
ENSG00000196843.15	0.739372	3.61235	3.02022	0.00415523	0.0352882	-2.17729	ARID5A
ENSG00000115896.15	0.737724	2.82788	2.93643	0.00521792	0.0406507	-2.30687	PLCL1
ENSG00000031823.14	0.736846	4.62498	4.80434	1.76252e-05	0.00212138	2.80802	RANBP3
ENSG00000204103.3	0.735924	6.23574	3.80894	0.000420697	0.00990582	-0.246479	MAFB
ENSG00000140577.15	0.735201	4.9794	4.10931	0.000165904	0.00612732	0.679477	CRTC3
ENSG00000170043.11	0.735149	3.81349	3.0106	0.004266	0.0359074	-2.22141	TRAPPC1
ENSG00000105559.11	0.732716	4.28792	3.03715	0.00396672	0.034383	-2.20116	PLEKHA4
ENSG00000136802.11	0.732705	5.21864	3.76191	0.000485438	0.0106774	-0.338658	LRRC8A
ENSG00000059122.16	0.732539	3.97089	3.21597	0.00241024	0.0260034	-1.71972	FLYWCH1
ENSG00000048471.13	0.731129	5.11998	5.17998	5.05138e-06	0.00127978	3.97372	SNX29
ENSG00000004139.13	0.730742	4.21944	3.37099	0.00154737	0.0199857	-1.33861	SARM1
ENSG00000119777.18	0.729767	4.96688	4.68349	2.62199e-05	0.00253502	2.4181	TMEM214
ENSG00000127955.15	0.729585	4.68643	3.48468	0.00111106	0.0166829	-1.07247	GNAI1
ENSG00000164403.14	0.729455	2.89639	2.83586	0.00682739	0.048367	-2.5497	SHROOM1
ENSG00000198824.5	0.729401	3.45747	4.10803	0.000166571	0.00614241	0.767978	CHAMP1
ENSG00000136026.13	0.729106	7.10248	3.7582	0.000490937	0.0107004	-0.406336	CKAP4
ENSG00000030582.16	0.729054	7.86631	4.1815	0.000132143	0.00541145	0.825981	GRN
ENSG00000100242.15	0.727927	6.3851	3.42772	0.00131246	0.0183923	-1.31198	SUN2
ENSG00000141480.17	0.727807	4.52929	3.44315	0.00125471	0.0178574	-1.172	ARRB2
ENSG00000072135.12	0.727255	4.75912	4.42559	6.06185e-05	0.00374189	1.63735	PTPN18
ENSG00000102780.16	0.7268	5.25305	2.99419	0.00446147	0.0369769	-2.38649	DGKH
ENSG00000173801.16	0.726485	7.02477	3.12576	0.00310453	0.0298891	-2.11871	JUP
ENSG00000080845.17	0.724816	5.09283	4.44191	5.75108e-05	0.00365324	1.6704	DLGAP4
ENSG00000163820.14	0.723796	5.21322	5.22223	4.38367e-06	0.00127978	4.10581	FYCO1
ENSG00000140398.13	0.722354	2.17169	2.90389	0.0056952	0.043171	-2.33148	NEIL1
ENSG00000074660.15	0.722102	3.48704	2.83418	0.00685782	0.0484956	-2.61184	SCARF1
ENSG00000127663.14	0.721232	4.81611	4.33027	8.23223e-05	0.00426672	1.3465	KDM4B
ENSG00000050820.16	0.72107	5.35175	2.9294	0.00531766	0.041178	-2.55298	BCAR1
ENSG00000167703.14	0.719227	5.34295	2.84273	0.0067041	0.0477934	-2.76186	SLC43A2
ENSG00000071282.11	0.717453	5.48522	3.16504	0.00278177	0.0281753	-1.96992	LMCD1
ENSG00000235437.7	0.71683	2.06033	3.23255	0.00229975	0.025399	-1.52957	LINC01278
ENSG00000104728.15	0.716629	3.8914	2.88644	0.00596763	0.0445244	-2.52918	ARHGEF10
ENSG00000170113.15	0.716535	3.70426	3.18615	0.00262164	0.0273504	-1.77177	NIPA1
ENSG00000151090.17	0.715852	3.89356	2.92827	0.00533395	0.0412477	-2.4298	THRB
ENSG00000176014.12	0.714545	6.14138	3.05841	0.00374142	0.0332009	-2.27043	TUBB6
ENSG00000085185.15	0.714474	3.04319	2.86774	0.00627304	0.0458017	-2.48905	BCORL1
ENSG00000105738.10	0.714259	5.69244	3.1248	0.00311281	0.0299302	-2.08369	SIPA1L3
ENSG00000197694.14	0.714137	8.54672	3.81977	0.000407021	0.00968964	-0.23447	SPTAN1
ENSG00000197879.14	0.713136	6.60468	4.00042	0.000233197	0.00737243	0.299972	MYO1C
ENSG00000089351.14	0.712835	5.79795	3.79619	0.000437374	0.0101374	-0.268913	GRAMD1A
ENSG00000143515.16	0.71251	5.79123	2.88118	0.00605217	0.0449	-2.69435	ATP8B2
ENSG00000140961.12	0.712054	0.584746	2.81717	0.00717314	0.049847	-2.4422	OSGIN1
ENSG00000107819.13	0.711553	5.03228	3.71148	0.000565507	0.0115195	-0.469922	SFXN3
ENSG00000167566.16	0.711451	4.70847	3.51004	0.00103123	0.0159709	-1.00474	NCKAP5L
ENSG00000050405.13	0.711273	6.33154	4.75439	2.07767e-05	0.00226275	2.5963	LIMA1
ENSG00000276045.2	0.710655	2.58605	3.07913	0.00353343	0.0322235	-1.94242	ORAI1
ENSG00000198933.9	0.710257	3.14794	3.12604	0.00310206	0.0298891	-1.87224	TBKBP1
ENSG00000171310.10	0.70882	5.27215	3.24658	0.00221008	0.024719	-1.74619	CHST11
ENSG00000197535.14	0.708658	5.80548	3.75517	0.000495474	0.0107517	-0.385835	MYO5A
ENSG00000163697.16	0.706927	6.15339	3.91132	0.000307308	0.00862318	0.0503862	APBB2
ENSG00000104897.9	0.706583	3.82855	3.6699	0.000640929	0.0120899	-0.497486	SF3A2
ENSG00000164574.15	0.705811	5.91577	3.51328	0.00102142	0.0158605	-1.06474	GALNT10
ENSG00000183741.11	0.704971	6.05519	3.34477	0.00166899	0.0208172	-1.52494	CBX6
ENSG00000111961.17	0.703533	5.78554	3.72564	0.000541827	0.0112677	-0.468714	SASH1
ENSG00000163590.13	0.703279	3.63701	2.96131	0.00487838	0.0389203	-2.32402	PPM1L
ENSG00000146278.10	0.700991	6.63498	3.45851	0.00119963	0.0174934	-1.23401	PNRC1
ENSG00000079257.7	0.700409	4.91099	3.35283	0.00163069	0.020523	-1.44289	LXN
ENSG00000126464.13	0.700331	4.32209	2.81566	0.00720175	0.0498863	-2.7422	PRR12
ENSG00000110906.12	0.69891	5.84102	4.5311	4.30958e-05	0.00322108	1.91438	KCTD10
ENSG00000099940.11	0.698546	4.17077	4.17613	0.000134402	0.00546621	0.92495	SNAP29
ENSG00000156639.11	0.698501	5.44082	3.95493	0.000268563	0.00794993	0.203423	ZFAND3
ENSG00000099250.17	0.698454	7.13399	3.50139	0.00105784	0.0162345	-1.12403	NRP1
ENSG00000257704.3	0.69823	2.60865	3.13933	0.00298924	0.0292884	-1.79606	INAFM1
ENSG00000169026.12	0.698183	2.59218	3.06235	0.00370105	0.0330032	-1.98398	MFSD7
ENSG00000102349.16	0.697143	3.32796	3.07483	0.00357572	0.0323726	-2.0161	KLF8
ENSG00000111199.10	0.69678	2.03583	3.58608	0.000823416	0.0139857	-0.618613	TRPV4
ENSG00000205726.14	0.696634	5.90459	4.36393	7.39071e-05	0.00406592	1.40157	ITSN1
ENSG00000135631.16	0.69626	4.53106	3.04468	0.00388558	0.033959	-2.20533	RAB11FIP5
ENSG00000153391.15	0.695939	1.81183	3.17939	0.00267189	0.0275449	-1.6485	INO80C
ENSG00000213015.8	0.69592	2.94308	3.20874	0.00245996	0.026274	-1.64787	ZNF580
ENSG00000172493.20	0.695872	6.676	4.67542	2.69223e-05	0.00256367	2.34433	AFF1
ENSG00000148411.7	0.695589	5.06043	3.26416	0.00210232	0.024058	-1.68659	NACC2
ENSG00000129657.14	0.695581	6.08565	3.29334	0.0019344	0.0228101	-1.66242	SEC14L1
ENSG00000172037.13	0.695098	7.93753	2.94688	0.00507263	0.039898	-2.57403	LAMB2
ENSG00000108828.15	0.694946	6.31646	3.57226	0.000857936	0.0143156	-0.914994	VAT1
ENSG00000115310.17	0.694824	7.52938	4.54942	4.06063e-05	0.00316609	1.94642	RTN4
ENSG00000139793.18	0.694293	6.40387	4.05268	0.000198122	0.00677113	0.457301	MBNL2
ENSG00000108509.20	0.693946	3.85559	3.68724	0.000608366	0.0118709	-0.451862	CAMTA2
ENSG00000117385.15	0.692828	5.64369	3.13632	0.00301447	0.0294019	-2.05227	P3H1
ENSG00000090020.10	0.691652	4.00498	3.37012	0.00155128	0.0199989	-1.32205	SLC9A1
ENSG00000167522.14	0.690801	5.86413	3.89577	0.000322397	0.00881702	0.0142447	ANKRD11
ENSG00000081913.13	0.690253	3.47853	4.18012	0.00013272	0.00542572	0.976223	PHLPP1
ENSG00000077549.17	0.68965	6.46994	4.14744	0.000147142	0.00573828	0.736581	CAPZB
ENSG00000148396.18	0.688085	6.5135	3.88049	0.000337908	0.00899901	-0.0474293	SEC16A
ENSG00000183495.13	0.68805	5.71072	4.47383	5.18786e-05	0.00352462	1.74266	EP400
ENSG00000196814.14	0.687879	3.49295	3.20241	0.00250427	0.0264966	-1.71112	MVB12B
ENSG00000187824.8	0.687135	1.67873	3.21771	0.00239842	0.0259498	-1.54787	TMEM220
ENSG00000145703.15	0.68575	4.87771	3.11697	0.00318145	0.0302276	-2.05333	IQGAP2
ENSG00000073060.15	0.685675	4.20765	3.99391	0.00023796	0.00742405	0.390343	SCARB1
ENSG00000113273.15	0.685522	4.57103	3.48638	0.00110553	0.0166747	-1.05885	ARSB
ENSG00000037042.8	0.684308	2.83929	3.72351	0.000545314	0.0112677	-0.283695	TUBG2
ENSG00000142327.11	0.683903	5.00851	3.71701	0.000556131	0.0113774	-0.453353	RNPEPL1
ENSG00000145819.15	0.683623	5.17114	2.97991	0.00463821	0.0376761	-2.41751	ARHGAP26
ENSG00000069869.15	0.683074	4.62101	2.83779	0.00679256	0.0481922	-2.71772	NEDD4
ENSG00000166311.9	0.68255	4.43688	3.72838	0.000537356	0.0112677	-0.381712	SMPD1
ENSG00000170653.18	0.682364	4.64442	5.2206	4.40777e-06	0.00127978	4.11702	ATF7
ENSG00000154122.12	0.681979	5.37557	3.60155	0.000786365	0.0136098	-0.797094	ANKH
ENSG00000099381.16	0.680607	3.91042	3.14938	0.00290644	0.0287524	-1.88453	SETD1A
ENSG00000164442.9	0.680043	5.43415	3.31011	0.00184372	0.0221014	-1.5894	CITED2
ENSG00000182158.14	0.679641	6.1987	4.67958	2.65582e-05	0.0025439	2.36507	CREB3L2
ENSG00000158186.12	0.678803	4.8053	3.23564	0.00227974	0.0252004	-1.74297	MRAS
ENSG00000166783.20	0.67802	5.88701	4.3865	6.87431e-05	0.00391859	1.47054	KIAA0430
ENSG00000077157.21	0.677904	5.39248	3.6082	0.00077093	0.0134805	-0.779663	PPP1R12B
ENSG00000198853.11	0.67788	4.48848	3.22508	0.00234892	0.0257015	-1.7437	RUSC2
ENSG00000186834.3	0.677823	4.97572	3.33616	0.00171088	0.0210736	-1.49091	HEXIM1
ENSG00000112977.15	0.676942	5.64835	4.04606	0.000202267	0.00680276	0.460253	DAP
ENSG00000053254.15	0.676938	6.2053	4.27933	9.6866e-05	0.00464937	1.13739	FOXN3
ENSG00000141551.14	0.676368	5.88851	3.4983	0.00106748	0.0162981	-1.10494	CSNK1D
ENSG00000188026.12	0.676228	2.83849	3.22068	0.00237837	0.0258101	-1.60962	RILPL1
ENSG00000185340.15	0.674571	3.66261	3.28428	0.0019851	0.023198	-1.51609	GAS2L1
ENSG00000107862.4	0.674114	5.98878	3.82724	0.000397835	0.00961576	-0.187186	GBF1
ENSG00000277443.2	0.673033	7.80163	3.63724	0.000706854	0.0128431	-0.751847	MARCKS
ENSG00000071054.16	0.672794	7.27791	3.44463	0.0012493	0.017833	-1.28012	MAP4K4
ENSG00000106780.8	0.672558	4.80355	3.60602	0.000775945	0.0135206	-0.74952	MEGF9
ENSG00000129667.12	0.66968	4.96203	3.66658	0.000647342	0.0121462	-0.591592	RHBDF2
ENSG00000034152.18	0.66965	4.1287	3.15481	0.00286257	0.0285421	-1.89149	MAP2K3
ENSG00000137764.19	0.669262	2.89217	4.96942	1.02037e-05	0.00161293	3.35369	MAP2K5
ENSG00000150995.18	0.668966	5.23132	3.25929	0.00213167	0.0242185	-1.71118	ITPR1
ENSG00000156304.14	0.668887	4.10616	3.40509	0.00140179	0.0190353	-1.23856	SCAF4
ENSG00000185033.14	0.667561	4.6753	3.13886	0.00299314	0.0293144	-1.98149	SEMA4B
ENSG00000168646.12	0.66742	5.33596	3.07744	0.00354997	0.0322504	-2.18474	AXIN2
ENSG00000123411.14	0.666884	1.76917	3.50179	0.00105658	0.0162345	-0.830804	IKZF4
ENSG00000132005.8	0.666722	3.13982	3.16513	0.00278105	0.0281753	-1.77402	RFX1
ENSG00000072062.13	0.666459	4.7997	4.33724	8.0508e-05	0.00423959	1.36755	PRKACA
ENSG00000108784.9	0.666445	4.7603	3.48442	0.00111194	0.0166829	-1.07889	NAGLU
ENSG00000169100.13	0.66582	7.06525	2.85923	0.00641665	0.0464424	-2.78242	SLC25A6
ENSG00000102858.12	0.665801	5.17214	3.67042	0.000639934	0.0120808	-0.594155	MGRN1
ENSG00000196371.3	0.665187	3.74655	3.18594	0.00262317	0.0273504	-1.77608	FUT4
ENSG00000139718.10	0.664943	4.60141	4.00766	0.000227997	0.00727939	0.403953	SETD1B
ENSG00000104964.14	0.664096	6.58086	2.83138	0.00690887	0.0487403	-2.84124	AES
ENSG00000118762.7	0.663797	5.81965	3.71041	0.000567333	0.0115431	-0.513432	PKD2
ENSG00000124831.18	0.663427	6.3917	4.99791	9.28111e-06	0.00154351	3.36341	LRRFIP1
ENSG00000139508.14	0.663128	4.0246	3.20931	0.00245596	0.0262607	-1.74323	SLC46A3
ENSG00000186951.16	0.662181	4.4997	2.9855	0.00456828	0.0373255	-2.3488	PPARA
ENSG00000137936.16	0.662155	4.16225	3.13169	0.00305363	0.0296255	-1.95381	BCAR3
ENSG00000166716.9	0.661276	5.2627	3.67129	0.000638259	0.0120808	-0.596886	ZNF592
ENSG00000196628.14	0.661205	7.28913	3.33921	0.00169594	0.0209877	-1.56384	TCF4
ENSG00000139436.20	0.66114	5.5016	5.57118	1.34946e-06	0.000888808	5.2214	GIT2
ENSG00000109944.10	0.659671	1.76341	2.89134	0.00588988	0.0441248	-2.33392	C11orf63
ENSG00000126653.16	0.659334	3.30674	4.53036	4.31996e-05	0.00322108	2.01996	NSRP1
ENSG00000171621.13	0.657448	5.15732	2.87765	0.00610943	0.0451483	-2.66615	SPSB1
ENSG00000187098.14	0.657415	3.84492	3.08457	0.00348072	0.0318669	-2.04177	MITF
ENSG00000140332.15	0.657272	5.48411	3.25342	0.0021675	0.0244848	-1.7414	TLE3
ENSG00000166987.14	0.657197	3.94169	3.37712	0.00152017	0.0198266	-1.29907	MBD6
ENSG00000132334.16	0.655869	4.48021	3.14501	0.00294217	0.0289741	-1.94893	PTPRE
ENSG00000134285.10	0.655114	4.40614	2.83912	0.00676864	0.0480656	-2.69538	FKBP11
ENSG00000112419.14	0.654312	6.23213	3.03453	0.00399535	0.0344361	-2.33384	PHACTR2
ENSG00000279500.1	0.653076	0.675914	2.8354	0.00683569	0.0483986	-2.40546	RP11-21K12.2
ENSG00000109118.13	0.65199	4.69138	4.32992	8.24157e-05	0.00426672	1.3517	PHF12
ENSG00000159792.9	0.651056	3.88366	3.75647	0.000493516	0.0107257	-0.261622	PSKH1
ENSG00000157483.8	0.650146	5.75605	3.42619	0.00131835	0.0184146	-1.29542	MYO1E
ENSG00000018408.14	0.650049	6.4183	5.10678	6.4544e-06	0.00131931	3.70983	WWTR1
ENSG00000197702.11	0.649921	6.61452	3.55002	0.00091641	0.0148766	-0.983285	PARVA
ENSG00000179222.17	0.64943	6.90555	3.61067	0.000765268	0.0133957	-0.819736	MAGED1
ENSG00000169641.13	0.648417	5.69686	4.16088	0.000141033	0.00562022	0.797804	LUZP1
ENSG00000125386.15	0.647979	4.78565	3.68501	0.000612454	0.0118899	-0.528838	FAM193A
ENSG00000281005.1	0.647035	0.416217	2.85458	0.00649648	0.0468023	-2.35261	LINC00921
ENSG00000170921.14	0.646659	6.1694	2.9918	0.00449062	0.0370814	-2.43853	TANC2
ENSG00000137076.19	0.644935	8.61772	3.299	0.00190336	0.0225766	-1.673	TLN1
ENSG00000100030.14	0.644841	6.80444	3.87355	0.000345192	0.00907026	-0.0724881	MAPK1
ENSG00000158195.10	0.644788	6.64625	4.56456	3.86567e-05	0.003139	2.00039	WASF2
ENSG00000160691.18	0.644091	6.81871	4.46112	5.40536e-05	0.00357935	1.67966	SHC1
ENSG00000172936.12	0.643452	4.34354	3.49108	0.0010904	0.0165521	-1.02831	MYD88
ENSG00000117298.14	0.643449	6.3127	2.96851	0.00478405	0.0384123	-2.50074	ECE1
ENSG00000107263.18	0.643355	5.99336	3.88025	0.00033816	0.00899901	-0.0351802	RAPGEF1
ENSG00000008382.15	0.642966	2.69928	2.89814	0.0057836	0.0436249	-2.38667	MPND
ENSG00000173757.9	0.642666	5.60711	3.62516	0.000732874	0.0131007	-0.743579	STAT5B
ENSG00000126247.10	0.642611	7.02826	2.89493	0.00583367	0.043845	-2.69555	CAPNS1
ENSG00000089159.16	0.640324	5.9287	3.11464	0.00320213	0.0303096	-2.12078	PXN
ENSG00000101236.16	0.640151	4.86298	3.26984	0.00206855	0.0238558	-1.65856	RNF24
ENSG00000172534.13	0.640083	6.29074	3.16368	0.0027924	0.0282353	-2.00738	HCFC1
ENSG00000110514.19	0.638209	5.13998	4.36729	7.31166e-05	0.00403178	1.44093	MADD
ENSG00000140526.17	0.63713	7.11311	2.98939	0.0045201	0.0371237	-2.46412	ABHD2
ENSG00000116852.14	0.636015	3.33098	2.87668	0.00612521	0.0451742	-2.49667	KIF21B
ENSG00000141867.17	0.635825	5.44395	3.68108	0.00061975	0.0119557	-0.579499	BRD4
ENSG00000131370.15	0.635426	5.70139	3.11383	0.00320933	0.030324	-2.11278	SH3BP5
ENSG00000185684.12	0.634989	3.32286	3.19091	0.0025867	0.0271216	-1.72517	EP400NL
ENSG00000231925.11	0.634145	7.83952	3.09049	0.00342408	0.0315837	-2.21449	TAPBP
ENSG00000105355.8	0.633905	5.22463	4.21036	0.000120605	0.00519179	0.965567	PLIN3
ENSG00000138814.16	0.633606	6.19681	4.14786	0.00014695	0.00573828	0.743471	PPP3CA
ENSG00000147912.12	0.633384	3.11212	3.357	0.00161117	0.020405	-1.28103	FBXO10
ENSG00000196141.13	0.633127	6.34148	3.67997	0.00062182	0.0119557	-0.61557	SPATS2L
ENSG00000130309.10	0.631687	6.9246	3.75791	0.000491374	0.0107004	-0.40551	COLGALT1
ENSG00000170456.15	0.631191	4.43457	2.94208	0.00513888	0.0402936	-2.45032	DENND5B
ENSG00000275131.2	0.630724	4.1091	3.44464	0.00124929	0.017833	-1.13414	CH17-472G23.4
ENSG00000166949.15	0.630178	4.98913	3.41478	0.00136285	0.0187549	-1.28352	SMAD3
ENSG00000171603.16	0.629656	6.97466	3.86223	0.000357399	0.00916309	-0.107328	CLSTN1
ENSG00000108774.14	0.629255	5.99656	5.43831	2.11644e-06	0.00111517	4.78218	RAB5C
ENSG00000167323.10	0.62914	5.11086	3.34342	0.00167549	0.0208623	-1.48242	STIM1
ENSG00000188185.11	0.62892	1.20446	3.64953	0.000681316	0.0125133	-0.433836	LINC00265
ENSG00000115977.18	0.628684	5.93295	4.02552	0.000215661	0.00708247	0.389414	AAK1
ENSG00000188677.14	0.62847	3.72212	3.7359	0.000525261	0.0111211	-0.306944	PARVB
ENSG00000100299.17	0.627854	4.44374	3.29492	0.00192566	0.0227528	-1.55907	ARSA
ENSG00000148158.16	0.627687	5.48679	3.4752	0.00114243	0.016971	-1.15035	SNX30
ENSG00000184205.14	0.627123	4.45678	3.10115	0.00332437	0.0309722	-2.05863	TSPYL2
ENSG00000143322.19	0.627029	6.07039	3.09267	0.0034035	0.0314867	-2.18214	ABL2
ENSG00000116871.15	0.6263	5.95101	4.03949	0.000206457	0.00686754	0.429895	MAP7D1
ENSG00000099308.10	0.625852	3.64202	3.50095	0.0010592	0.0162345	-0.943227	MAST3
ENSG00000135723.13	0.625349	4.30611	3.15879	0.00283088	0.0283705	-1.89849	FHOD1
ENSG00000126005.16	0.624734	3.99771	3.65296	0.000674348	0.0124335	-0.558165	MMP24-AS1
ENSG00000100023.18	0.623613	4.71465	3.72579	0.000541579	0.0112677	-0.409794	PPIL2
ENSG00000103227.18	0.623331	2.90933	3.45378	0.00121635	0.0176181	-1.01302	LMF1
ENSG00000272333.5	0.621736	5.13959	2.98107	0.00462363	0.037589	-2.41312	KMT2B
ENSG00000112033.13	0.621178	4.18402	3.32419	0.00177075	0.0216012	-1.45977	PPARD
ENSG00000171943.11	0.621125	5.19472	3.09015	0.0034273	0.0315837	-2.14399	SRGAP2C
ENSG00000064932.15	0.621123	6.44406	3.15878	0.00283095	0.0283705	-2.02413	SBNO2
ENSG00000110880.10	0.620798	6.50565	3.55505	0.000902855	0.0147639	-0.96744	CORO1C
ENSG00000100106.19	0.62034	5.47708	3.46741	0.0011688	0.0171919	-1.17081	TRIOBP
ENSG00000214753.2	0.619312	5.7346	4.25897	0.000103354	0.00475702	1.08944	HNRNPUL2
ENSG00000170145.4	0.619066	5.42321	2.92817	0.00533536	0.0412477	-2.56134	SIK2
ENSG00000175221.14	0.618776	4.25141	3.34362	0.00167454	0.0208623	-1.41438	MED16
ENSG00000075785.12	0.618516	6.27183	3.51174	0.00102607	0.0159118	-1.08109	RAB7A
ENSG00000166188.2	0.617173	3.25884	3.07262	0.00359764	0.0324842	-2.01534	ZNF319
ENSG00000100364.18	0.616893	5.36897	3.19263	0.00257424	0.0270541	-1.89295	KIAA0930
ENSG00000180773.14	0.61602	3.54326	3.16573	0.00277636	0.0281593	-1.80926	SLC36A4
ENSG00000162946.20	0.615357	4.14458	2.95031	0.00502582	0.0397091	-2.40212	DISC1
ENSG00000133424.20	0.615195	4.38219	3.03692	0.0039692	0.0343857	-2.21243	LARGE1
ENSG00000147065.16	0.614717	8.34586	3.66444	0.000651518	0.0121809	-0.675956	MSN
ENSG00000197043.13	0.614567	6.90328	3.49239	0.00108621	0.0165096	-1.1463	ANXA6
ENSG00000174282.11	0.614508	6.09913	3.49488	0.00107829	0.0164208	-1.12201	ZBTB4
ENSG00000108669.16	0.61411	5.6758	3.66502	0.000650384	0.0121715	-0.635458	CYTH1
ENSG00000175115.11	0.61385	5.53789	4.63744	3.0483e-05	0.00271722	2.252	PACS1
ENSG00000198792.12	0.613524	5.64056	3.42372	0.00132785	0.018477	-1.29719	TMEM184B
ENSG00000266028.7	0.611423	6.04319	5.02421	8.50266e-06	0.00152718	3.45293	SRGAP2
ENSG00000109079.9	0.611347	5.41283	4.17046	0.000136832	0.00552714	0.83774	TNFAIP1
ENSG00000131473.16	0.610887	6.96094	3.78181	0.000456958	0.0103696	-0.337951	ACLY
ENSG00000166484.19	0.610694	3.33763	3.59957	0.000791017	0.0136704	-0.653295	MAPK7
ENSG00000133639.4	0.610122	6.5982	3.38444	0.00148831	0.0196422	-1.43399	BTG1
ENSG00000180357.9	0.609943	5.81834	3.25115	0.00218152	0.0245846	-1.7637	ZNF609
ENSG00000196810.4	0.604887	3.60492	3.12807	0.0030846	0.0298179	-1.90997	CTBP1-AS2
ENSG00000176182.5	0.604758	1.27075	3.06753	0.00364855	0.0328086	-1.89485	MYPOP
ENSG00000270055.1	0.604284	2.5263	3.71707	0.00055604	0.0113774	-0.28636	CTD-3092A11.2
ENSG00000169093.15	0.603846	3.43335	2.94766	0.00506204	0.0398551	-2.33742	ASMTL
ENSG00000136854.18	0.603785	3.31734	3.30919	0.00184862	0.0221265	-1.42221	STXBP1
ENSG00000124942.13	0.603701	10.9036	2.95915	0.00490709	0.039061	-2.5218	AHNAK
ENSG00000175573.6	0.603429	3.72976	3.12137	0.00314272	0.0301096	-1.93883	C11orf68
ENSG00000137449.15	0.601651	4.25253	3.22799	0.00232965	0.0256207	-1.71662	CPEB2
ENSG00000070444.14	0.60155	3.92212	3.39123	0.0014593	0.0194295	-1.25993	MNT
ENSG00000076351.12	0.601511	4.11611	2.87221	0.00619865	0.0455244	-2.58824	SLC46A1
ENSG00000162924.13	0.60096	5.4353	2.83367	0.00686712	0.0485374	-2.7907	REL
ENSG00000028528.14	0.600321	6.02776	5.11315	6.31848e-06	0.00131931	3.73649	SNX1
ENSG00000074755.14	0.600047	6.10736	3.52985	0.000972702	0.0153964	-1.02664	ZZEF1
ENSG00000184083.11	0.599966	4.19512	2.98946	0.00451925	0.0371237	-2.31186	FAM120C
ENSG00000108578.14	0.5998	4.47426	3.39075	0.00146136	0.0194446	-1.309	BLMH
ENSG00000088256.8	0.599486	5.36776	3.05453	0.00378162	0.03347	-2.2448	GNA11
ENSG00000109458.8	0.598871	4.77071	3.90072	0.000317519	0.00878495	0.0836264	GAB1
ENSG00000146242.8	0.597181	5.6584	3.12054	0.00315001	0.030135	-2.094	TPBG
ENSG00000197324.8	0.596581	6.80128	3.20285	0.00250113	0.0264808	-1.91726	LRP10
ENSG00000167548.14	0.595731	6.63938	2.88681	0.0059617	0.0444941	-2.70919	KMT2D
ENSG00000157693.14	0.595612	3.7399	4.52212	4.437e-05	0.0032371	1.97983	C9orf91
ENSG00000127527.13	0.593901	3.95533	3.74243	0.00051498	0.0110143	-0.306749	EPS15L1
ENSG00000108262.15	0.592665	4.94465	3.30732	0.00185856	0.0221959	-1.56641	GIT1
ENSG00000122390.17	0.591848	4.05943	3.37095	0.00154754	0.0199857	-1.3257	NAA60
ENSG00000106397.11	0.589013	5.57219	3.59051	0.000812635	0.0138522	-0.838381	PLOD3
ENSG00000140199.11	0.588799	5.01974	4.00915	0.000226941	0.00727245	0.382174	SLC12A6
ENSG00000182796.13	0.588799	3.56595	3.24784	0.00220214	0.024682	-1.60222	TMEM198B
ENSG00000092871.16	0.588185	4.4693	3.76322	0.000483511	0.0106698	-0.287386	RFFL
ENSG00000128881.16	0.587241	4.67054	3.77945	0.000460245	0.010423	-0.255656	TTBK2
ENSG00000155506.16	0.586357	7.30818	4.19421	0.000126934	0.00530395	0.865956	LARP1
ENSG00000134982.16	0.58606	5.88469	5.32863	3.06465e-06	0.00118517	4.43018	APC
ENSG00000010818.8	0.585948	6.28622	3.04513	0.00388075	0.0339419	-2.30936	HIVEP2
ENSG00000103381.11	0.583995	4.32266	3.4271	0.00131484	0.0184059	-1.19927	CPPED1
ENSG00000141252.19	0.582685	4.81046	4.16516	0.00013914	0.00558233	0.85263	VPS53
ENSG00000170271.10	0.581298	3.54328	2.8241	0.00704312	0.0493206	-2.64261	FAXDC2
ENSG00000078269.13	0.577432	5.12643	3.93761	0.000283347	0.00823337	0.168174	SYNJ2
ENSG00000181467.4	0.577381	6.42851	3.55577	0.000900912	0.0147524	-0.963939	RAP2B
ENSG00000103994.16	0.577238	6.77103	4.04826	0.000200883	0.00678475	0.437441	ZNF106
ENSG00000117713.18	0.577157	6.2757	3.40742	0.00139232	0.0189466	-1.36478	ARID1A
ENSG00000099821.13	0.577022	4.65883	2.84377	0.00668575	0.04772	-2.70862	POLRMT
ENSG00000158545.15	0.576198	4.36298	3.55369	0.000906489	0.0147909	-0.860535	ZC3H18
ENSG00000125651.13	0.575947	4.96608	3.35503	0.00162034	0.0204579	-1.44188	GTF2F1
ENSG00000163788.13	0.575476	5.64695	3.04831	0.00384694	0.0337833	-2.27643	SNRK
ENSG00000232160.6	0.575223	0.701869	2.81449	0.00722401	0.049973	-2.45336	RAP2C-AS1
ENSG00000071127.16	0.574898	7.47963	3.51788	0.00100768	0.0157192	-1.0817	WDR1
ENSG00000178104.19	0.573983	6.68124	4.40408	6.49648e-05	0.00388284	1.50661	PDE4DIP
ENSG00000141503.15	0.573415	5.55128	3.39297	0.00145197	0.0193849	-1.37603	MINK1
ENSG00000136111.12	0.573173	5.00547	3.43845	0.00127206	0.0180286	-1.22165	TBC1D4
ENSG00000103047.7	0.571878	3.6914	3.3106	0.00184118	0.0220932	-1.45159	TANGO6
ENSG00000099995.18	0.571809	5.90764	3.86646	0.000352792	0.00916215	-0.0726798	SF3A1
ENSG00000181982.18	0.571208	3.37116	3.36359	0.00158079	0.0202716	-1.28535	CCDC149
ENSG00000180884.9	0.570837	3.34284	2.84042	0.0067454	0.0480012	-2.58332	ZNF792
ENSG00000074657.13	0.570514	6.32607	3.42453	0.00132471	0.0184644	-1.32	ZNF532
ENSG00000106868.16	0.569216	3.82238	3.71726	0.000555722	0.0113774	-0.366893	SUSD1
ENSG00000184470.20	0.569083	3.49471	3.00124	0.00437645	0.0364617	-2.21358	TXNRD2
ENSG00000153113.23	0.568052	7.0994	3.76817	0.000476305	0.0106044	-0.378426	CAST
ENSG00000160633.12	0.567354	5.32347	4.25067	0.000106116	0.0048294	1.08084	SAFB
ENSG00000228794.8	0.566829	2.70502	3.25236	0.00217407	0.0245357	-1.51993	LINC01128
ENSG00000103966.10	0.566148	5.86838	3.7063	0.000574403	0.0115431	-0.527544	EHD4
ENSG00000196428.12	0.565498	5.62765	3.22076	0.0023778	0.0258101	-1.83495	TSC22D2
ENSG00000124788.17	0.565043	6.55385	3.16744	0.00276306	0.0281059	-2.00454	ATXN1
ENSG00000164054.15	0.563388	6.5504	3.3695	0.00155404	0.0200152	-1.47319	SHISA5
ENSG00000140836.14	0.562258	5.77646	3.17828	0.00268027	0.0276073	-1.95185	ZFHX3
ENSG00000214106.7	0.56151	2.00419	3.07491	0.00357493	0.0323726	-1.91419	PAXIP1-AS2
ENSG00000072958.8	0.561471	4.88021	4.34412	7.87524e-05	0.00416808	1.38349	AP1M1
ENSG00000125841.12	0.561353	3.90055	2.98553	0.00456785	0.0373255	-2.29269	NRSN2
ENSG00000073417.14	0.561001	4.61021	3.34256	0.00167962	0.0208948	-1.44796	PDE8A
ENSG00000101160.13	0.560528	7.31356	3.15623	0.00285123	0.0284918	-2.04389	CTSZ
ENSG00000119900.7	0.559047	6.27463	2.90869	0.00562234	0.0427691	-2.64727	OGFRL1
ENSG00000162298.17	0.558695	4.67663	3.62223	0.000739306	0.0131407	-0.696558	SYVN1
ENSG00000038532.14	0.557358	5.15403	3.2995	0.00190063	0.0225555	-1.60174	CLEC16A
ENSG00000091073.19	0.556457	3.19219	3.04013	0.0039344	0.0342343	-2.08954	DTX2
ENSG00000197712.11	0.556286	6.08373	3.30505	0.00187065	0.0222889	-1.6325	FAM114A1
ENSG00000266962.2	0.555326	3.1063	3.09169	0.00341272	0.0315351	-1.95467	RP11-400F19.6
ENSG00000150938.9	0.555258	6.75049	2.98863	0.00452946	0.0371362	-2.46132	CRIM1
ENSG00000126883.16	0.553394	5.46982	4.1166	0.000162145	0.00607668	0.674834	NUP214
ENSG00000248333.8	0.552715	3.98981	3.44357	0.00125317	0.0178463	-1.12722	CDK11B
ENSG00000113742.12	0.552367	5.82017	3.38365	0.0014917	0.0196422	-1.41359	CPEB4
ENSG00000068724.15	0.551762	5.06822	3.27994	0.00200986	0.0234296	-1.64745	TTC7A
ENSG00000114302.15	0.551682	5.87493	3.14769	0.0029202	0.0288624	-2.03472	PRKAR2A
ENSG00000125503.12	0.55134	4.9602	2.97891	0.00465081	0.0377359	-2.40622	PPP1R12C
ENSG00000005339.14	0.550219	6.39771	3.80241	0.000429166	0.0100194	-0.270153	CREBBP
ENSG00000143344.15	0.549847	5.55099	2.81876	0.0071432	0.0497715	-2.83399	RGL1
ENSG00000167657.12	0.549342	4.92714	2.81567	0.00720168	0.0498863	-2.79838	DAPK3
ENSG00000148337.20	0.549275	5.2934	3.48567	0.00110784	0.016678	-1.11194	CIZ1
ENSG00000167778.8	0.546789	4.64891	3.32408	0.0017713	0.0216012	-1.50027	SPRYD3
ENSG00000168807.16	0.546646	6.12399	3.17542	0.00270189	0.0277152	-1.97266	SNTB2
ENSG00000075399.13	0.546366	3.27729	3.07853	0.00353938	0.0322282	-2.00288	VPS9D1
ENSG00000225190.9	0.546364	4.59349	3.5588	0.000892881	0.0146818	-0.8647	PLEKHM1
ENSG00000099991.17	0.54629	6.05848	3.27055	0.00206438	0.0238308	-1.72267	CABIN1
ENSG00000166272.16	0.545791	6.61247	3.68972	0.000603848	0.0118603	-0.594251	WBP1L
ENSG00000196782.12	0.545512	3.78039	3.59507	0.00080168	0.0137346	-0.700011	MAML3
ENSG00000103111.14	0.545341	4.75715	3.89677	0.0003214	0.00881702	0.0723385	MON1B
ENSG00000148737.16	0.545151	3.96644	2.9476	0.00506278	0.0398551	-2.39224	TCF7L2
ENSG00000196961.12	0.545144	5.97942	3.22194	0.00236987	0.0257998	-1.84709	AP2A1
ENSG00000134686.17	0.543181	6.25329	2.91972	0.00545807	0.0419222	-2.61966	PHC2
ENSG00000103264.16	0.543174	4.56713	2.97992	0.00463808	0.0376761	-2.37111	FBXO31
ENSG00000095951.16	0.542363	5.70598	3.21762	0.00239897	0.0259498	-1.84687	HIVEP1
ENSG00000100393.11	0.540271	6.55923	3.65719	0.000665854	0.0123441	-0.684666	EP300
ENSG00000065000.15	0.540088	6.48599	3.77208	0.000470672	0.0105499	-0.358568	AP3D1
ENSG00000007080.10	0.540045	3.60575	2.84574	0.00665093	0.0475287	-2.59831	CCDC124
ENSG00000175662.17	0.539529	4.55717	3.14577	0.00293589	0.0289572	-1.95474	TOM1L2
ENSG00000106683.14	0.539496	5.10359	3.13426	0.00303183	0.0294866	-2.02683	LIMK1
ENSG00000150961.14	0.538093	6.28968	3.76923	0.000474774	0.0105937	-0.362368	SEC24D
ENSG00000156232.7	0.537682	3.40876	3.51644	0.00101196	0.0157548	-0.883425	WHAMM
ENSG00000137802.13	0.537449	4.57753	3.05553	0.00377128	0.0334159	-2.18437	MAPKBP1
ENSG00000099331.13	0.53709	6.89071	3.19835	0.00253308	0.0267298	-1.93055	MYO9B
ENSG00000130956.13	0.53675	3.09213	3.02425	0.00410962	0.0350389	-2.1194	HABP4
ENSG00000116786.11	0.536128	5.74899	3.37487	0.00153009	0.0199157	-1.43408	PLEKHM2
ENSG00000140718.19	0.533676	5.50663	3.87608	0.000342519	0.0090429	-0.0292562	FTO
ENSG00000172831.11	0.533064	4.36893	3.52483	0.000987219	0.0155225	-0.939793	CES2
ENSG00000187079.15	0.533048	7.29512	2.91895	0.00546948	0.0419698	-2.63998	TEAD1
ENSG00000114841.17	0.53262	3.81129	3.1902	0.00259192	0.0271493	-1.77289	DNAH1
ENSG00000006125.16	0.532264	6.80426	4.27727	9.75018e-05	0.00466	1.12005	AP2B1
ENSG00000165060.11	0.531707	2.07315	2.94113	0.00515207	0.040357	-2.23798	FXN
ENSG00000012660.13	0.531271	6.5432	3.03422	0.00399881	0.0344462	-2.34362	ELOVL5
ENSG00000188021.8	0.531044	4.91966	3.46412	0.0011801	0.0172937	-1.1468	UBQLN2
ENSG00000115355.15	0.530507	6.21689	3.35919	0.00160103	0.020355	-1.4929	CCDC88A
ENSG00000145012.12	0.530361	8.08811	2.92035	0.00544893	0.0418806	-2.63961	LPP
ENSG00000125844.15	0.529913	8.00832	3.25529	0.00215602	0.0244132	-1.78905	RRBP1
ENSG00000087274.16	0.528779	7.20284	3.70432	0.000577845	0.0115916	-0.5605	ADD1
ENSG00000187866.7	0.527651	4.01367	4.01835	0.000220533	0.00717292	0.473066	FAM122A
ENSG00000198646.13	0.527073	5.17035	3.663	0.000654343	0.0121934	-0.616093	NCOA6
ENSG00000033627.15	0.526858	5.1396	3.8917	0.00032646	0.00884651	0.0342376	ATP6V0A1
ENSG00000163635.17	0.526489	5.54931	3.59154	0.000810147	0.0138197	-0.834992	ATXN7
ENSG00000100284.20	0.526052	4.67956	3.43669	0.00127859	0.0180888	-1.20306	TOM1
ENSG00000103042.8	0.524895	3.80908	3.07694	0.0035549	0.0322581	-2.05829	SLC38A7
[truncated: 1,430 more rows]
