# Supplementary material for: ROR1-STAT3 signaling contributes to ovarian cancer intra-tumor heterogeneity
Source: Cell Death Discov. 2023 Jul 3;9:222. doi: 10.1038/s41420-023-01527-6 (PMC10317980; doi:10.1038/s41420-023-01527-6)
Supplement: Supplementary file 12 — Supplementary Table 4 [file 41420_2023_1527_MOESM12_ESM.xlsx]

## Sheet: ST4a_ConsensusPathDB_results
Supplementary table 4a: integral results obtained from GeneTrail2 [1] for the terms enriched in ConsensusPathDB - WikiPathways terms within upregulated and statistically significant genes (P < 0.05, log2FC > 2) in STAT3high & ROR1high vs. STAT3hlow & ROR1low. The results are sorted by decreasing order of significance.
#Name	Reference	Hits	Score	Expected Score	P-value	Info	Regulation_direction
Inflammatory Response Pathway	CPDB	5	5	0.231573	0.00124587	CD40LG,IGHA1,IGHA2,IGHM,VTN	1		1. Stöckel D, Kehl T, Trampert P, Schneider L, Backes C, Ludwig N, et al. Multi-omics enrichment analysis using the GeneTrail2 web service. Bioinformatics. 2016 May 15;32(10):1502–8.
Fatty Acid Omega Oxidation	CPDB	3	3	0.115786	0.0206061	ADH1A,ADH1B,ADH1C	1
Transcriptional regulation of white adipocyte differentiation	CPDB	3	3	0.115786	0.0206061	ADIPOQ,FABP4,PLIN1	1
Adipogenesis	CPDB	6	6	1.00348	0.0296945	ADIPOQ,CNTFR,FOXC2,LIPE,PLIN1,PTGIS	1
Allograft Rejection	CPDB	5	5	0.702437	0.0322559	C7,CCL19,CCL21,CD40LG,CXCR5	1
Ethanol effects on histone modifications	CPDB	3	3	0.239292	0.0592067	ADH1A,ADH1B,ADH1C	1
PPAR signaling pathway	CPDB	4	4	0.517179	0.0592067	ADIPOQ,AQP7,FABP4,PLIN1	1
Heart Development	CPDB	3	3	0.33964	0.130564	FOXC2,HAND1,HAND2	1
Serotonin and anxiety	CPDB	2	2	0.131224	0.1902	ADRA1A,HTR2A	1
BMP Signaling Pathway in Eyelid Development	CPDB	2	2	0.154382	0.227801	FOXC2,SFRP1	1
AMP-activated Protein Kinase (AMPK) Signaling	CPDB	3	3	0.524898	0.259706	ADIPOQ,ADRA1A,LIPE	1
Differentiation of white and brown adipocyte	CPDB	2	2	0.192977	0.259706	ADIPOQ,HSPB7	1
Eicosanoid Synthesis	CPDB	2	2	0.177539	0.259706	PLA2G2A,PTGIS	1
Lipid Metabolism Pathway	CPDB	2	2	0.223853	0.313188	LIPE,PLIN1	1
Monoamine GPCRs	CPDB	2	2	0.25473	0.343765	ADRA1A,HTR2A	1
Selenium Micronutrient Network	CPDB	3	3	0.632965	0.343765	DIO3,HBA1,SOD3	1
Amino Acid metabolism	CPDB	3	3	0.702437	0.380179	ADH1C,AOC3,TPO	1
Human Complement System	CPDB	3	3	0.710156	0.380179	ADIPOQ,C7,SELP	1
Hematopoietic Stem Cell Differentiation	CPDB	2	2	0.308763	0.40466	CBFA2T3,TPO	1
Prostaglandin Synthesis and Regulation	CPDB	2	2	0.33964	0.411911	AKR1C2,PTGIS	1
Splicing factor NOVA regulated synaptic proteins	CPDB	2	2	0.324202	0.411911	CADM3,DAB1	1
Vitamin A and Carotenoid Metabolism	CPDB	2	2	0.331921	0.411911	ADH1A,RBP4	1
Thermogenesis	CPDB	3	3	0.833661	0.437034	KLB,LIPE,PLIN1	1
Spinal Cord Injury	CPDB	3	3	0.879976	0.475457	PLA2G2A,PTPRZ1,SELP	1
Vitamin B12 Metabolism	CPDB	2	2	0.401392	0.481882	HBA1,SOD3	1
Focal Adhesion	CPDB	4	4	1.52838	0.503689	BLK,COMP,TNXB,VTN	1
Folate Metabolism	CPDB	2	2	0.501741	0.647083	HBA1,SOD3	1
Mesodermal Commitment Pathway	CPDB	3	3	1.12699	0.711457	FOXC2,HAND1,PAX6	1
Primary Focal Segmental Glomerulosclerosis FSGS	CPDB	2	2	0.555774	0.711457	NPHS1,VTN	1
Peptide GPCRs	CPDB	2	2	0.571212	0.718712	ACKR1,CXCR5	1
Chemokine signaling pathway	CPDB	3	3	1.27365	0.83597	CCL19,CCL21,CXCR5	1
GPCRs, Other	CPDB	2	2	0.694718	0.916558	ACKR1,HTR2A	1
B Cell Receptor Signaling Pathway	CPDB	2	2	0.748751	0.996245	BLK,CD79A	1
Calcium Regulation in the Cardiac Cell	CPDB	2	2	1.15014	1	ADRA1A,PLN	1
Epithelial to mesenchymal transition in colorectal cancer	CPDB	2	2	1.22733	1	FOXC2,VTN	1
Focal Adhesion-PI3K-Akt-mTOR-signaling pathway	CPDB	4	4	2.33116	1	COMP,LIPE,TNXB,VTN	1
GPCRs, Class A Rhodopsin-like	CPDB	3	3	1.98381	1	ADRA1A,CXCR5,HTR2A	1
Metapathway biotransformation Phase I and II	CPDB	2	2	1.42803	1	AKR1C2,INMT	1
NRF2 pathway	CPDB	2	2	1.09611	1	CES1,SOD3	1
Nuclear Receptors Meta-Pathway	CPDB	2	2	2.43151	1	CES1,SOD3	0
PI3K-Akt Signaling Pathway	CPDB	3	3	2.61677	1	COMP,TNXB,VTN	1
Sudden Infant Death Syndrome (SIDS) Susceptibility Pathways	CPDB	2	2	1.20418	1	HTR2A,PLP1	1
VEGFA-VEGFR2 Signaling Pathway	CPDB	2	2	1.8217	1	PTPRZ1,TNXB	1

## Sheet: ST4b_Full_GeneTrail_Results
Supplementary table 4b: integral results obtained from GeneTrail2 [1].						1. Stöckel D, Kehl T, Trampert P, Schneider L, Backes C, Ludwig N, et al. Multi-omics enrichment analysis using the GeneTrail2 web service. Bioinformatics. 2016 May 15;32(10):1502–8.
GeneTrail2
Statistical analysis of molecular signatures
geneList.ora.zip
ConsensusPathDB_-_Wikipathways
Type	Name	Number of hits	Expected score	Adjusted p-value
enriched	Inflammatory Response Pathway	5	0.231573	0.00124587
enriched	Fatty Acid Omega Oxidation	3	0.115786	0.0206061
enriched	Transcriptional regulation of white adipocyte differentiation	3	0.115786	0.0206061
enriched	Adipogenesis	6	1.00348	0.0296945
enriched	Allograft Rejection	5	0.702437	0.0322559
Human_Protein_Atlas_-_Normal_Tissue_-_Medium
Type	Name	Number of hits	Expected score	Adjusted p-value
depleted	seminal vesicle	4	23.1187	7.91105e-05
depleted	stomach 2	5	23.4815	0.000103467
depleted	vagina	2	18.0627	0.000103467
depleted	cerebellum	2	17.4374	0.000113121
depleted	endometrium 1	5	22.1152	0.000187725
depleted	fallopian tube	6	23.7593	0.000187725
depleted	breast	6	22.8871	0.000232458
depleted	cervix, uterine	3	17.5764	0.000232458
depleted	liver	3	17.9237	0.000232458
depleted	nasopharynx	6	22.7327	0.000232458
depleted	prostate	5	21.3896	0.000232458
depleted	thyroid gland	6	22.7559	0.000232458
depleted	kidney	7	24.0064	0.000282464
depleted	stomach 1	7	23.7671	0.000321328
depleted	bronchus	7	23.3965	0.000409773
depleted	adrenal gland	7	22.8408	0.000549771
depleted	gallbladder	7	22.8485	0.000549771
depleted	hippocampus	4	17.9006	0.000549771
depleted	rectum	7	22.7173	0.000549771
depleted	skin 2	6	21.1349	0.000549771
depleted	parathyroid gland	4	17.669	0.000579402
depleted	urinary bladder	8	24.0835	0.000579402
depleted	heart muscle	6	20.1391	0.00109527
depleted	testis	8	22.8948	0.00130916
depleted	colon	5	18.109	0.0014368
depleted	skin 1	5	18.0781	0.0014368
depleted	esophagus	7	21.104	0.00147575
depleted	lymph node	4	16.2101	0.00162002
depleted	salivary gland	7	20.6563	0.00195356
depleted	epididymis	9	23.4351	0.0020258
depleted	pancreas	5	17.4606	0.0020258
depleted	appendix	9	23.1804	0.00237134
depleted	skeletal muscle	6	18.5104	0.00283047
depleted	oral mucosa	7	19.7686	0.00313862
depleted	small intestine	9	22.7096	0.00313862
depleted	tonsil	5	16.7273	0.00313862
depleted	duodenum	9	22.5166	0.0033349
depleted	cerebral cortex	2	11.3702	0.00389343
depleted	smooth muscle	5	15.8087	0.00600489
depleted	placenta	5	14.6277	0.0144941
depleted	soft tissue 1	5	14.0101	0.0223843
depleted	bone marrow	7	16.3799	0.0305266
depleted	soft tissue 2	5	13.4003	0.0324842
depleted	spleen	5	13.4235	0.0324842
ConsensusPathDB_-_KEGG
Type	Name	Number of hits	Expected score	Adjusted p-value
enriched	Tyrosine metabolism - Homo sapiens (human)	5	0.277887	0.00253584
enriched	Malaria - Homo sapiens (human)	5	0.378235	0.004939
enriched	PPAR signaling pathway - Homo sapiens (human)	5	0.571212	0.0201254
enriched	Regulation of lipolysis in adipocytes - Homo sapiens (human)	4	0.416831	0.0435724
Chromosomes
Type	Name	Number of hits	Expected score	Adjusted p-value
enriched	chr14	14	4.63145	0.0210246
Human_Protein_Atlas_-_Cancer_unprognostic_unfavourable_-_High
Type	Name	Number of hits	Expected score	Adjusted p-value
Pfam_-_Protein_families
Type	Name	Number of hits	Expected score	Adjusted p-value
enriched	Immunoglobulin V-set domain	21	1.18874	3.09064e-17
enriched	Immunoglobulin C1-set domain	7	0.324202	5.74271e-06
enriched	Alcohol dehydrogenase GroES-like domain	3	0.115786	0.0107304
enriched	Zinc-binding dehydrogenase	3	0.115786	0.0107304
enriched	Perilipin family	2	0.0385954	0.031005
enriched	alpha/beta hydrolase fold	2	0.0540336	0.0438489
enriched	Somatomedin B domain	2	0.0617527	0.0467452
enriched	'Paired box' domain	2	0.0694718	0.0497406
Human_Protein_Atlas_-_Cancer_unprognostic_favourable_-_Low
Type	Name	Number of hits	Expected score	Adjusted p-value
MSigDB_-_V7_C3_-_Motiv_TF_targets
Type	Name	Number of hits	Expected score	Adjusted p-value
Human_Protein_Atlas_-_Cancer_prognostic_unfavourable_-_High
Type	Name	Number of hits	Expected score	Adjusted p-value
CORUM_-_Protein_complexes
Type	Name	Number of hits	Expected score	Adjusted p-value
Cytogenic_Bands
Type	Name	Number of hits	Expected score	Adjusted p-value
enriched	chr22q11.22	8	0.0694718	1.52332e-11
enriched	chr14q32.33	10	0.301044	1.1081e-10
enriched	chr2p11.2	7	0.385954	5.81057e-06
enriched	chr4q23	3	0.146663	0.0102773
enriched	chr1q23.2	3	0.239292	0.0282309
enriched	chr9p13.3	4	0.540336	0.0282309
enriched	chr14q32.31	2	0.0771909	0.0352283
MSigDB_-_V7_C2_-_Curated_BioCarta
Type	Name	Number of hits	Expected score	Adjusted p-value
enriched	BIOCARTA LAIR PATHWAY	2	0.131224	0.0274547
MSigDB_-_V7_C3_-_Motiv_miRNA_targets
Type	Name	Number of hits	Expected score	Adjusted p-value
NCI_-_Pathway_Interaction_Database
Type	Name	Number of hits	Expected score	Adjusted p-value
ConsensusPathDB_-_Signalink
Type	Name	Number of hits	Expected score	Adjusted p-value
ConsensusPathDB_-_HumanCyc
Type	Name	Number of hits	Expected score	Adjusted p-value
enriched	acetone degradation I (to methylglyoxal)	3	0.0771909	0.000875668
enriched	ethanol degradation II	3	0.0617527	0.000875668
enriched	noradrenaline and adrenaline degradation	3	0.100348	0.00101783
enriched	serotonin degradation	3	0.108067	0.00101783
enriched	superpathway of tryptophan utilization	3	0.331921	0.0154551
enriched	retinol biosynthesis	2	0.154382	0.0298377
Human_Protein_Atlas_-_Cancer_unprognostic_unfavourable_-_Low
Type	Name	Number of hits	Expected score	Adjusted p-value
ConsensusPathDB_-_PharmGKB
Type	Name	Number of hits	Expected score	Adjusted p-value
enriched	Abacavir Pathway, Pharmacokinetics/Pharmacodynamics	3	0.108067	0.00203567
enriched	Ifosfamide Pathway, Pharmacodynamics	3	0.108067	0.00203567
enriched	Cyclophosphamide Pathway, Pharmacodynamics	3	0.131224	0.00223712
enriched	Celecoxib Pathway, Pharmacokinetics	2	0.0385954	0.00438676
enriched	Celecoxib Pathway, Pharmacodynamics	3	0.447707	0.0337156
NIA_-_Phenotypes
Type	Name	Number of hits	Expected score	Adjusted p-value
enriched	Insulin Resistance	6	0.663841	0.00834597
Human_Protein_Atlas_-_Sub_cellular_location_-_Extra_cellular_location
Type	Name	Number of hits	Expected score	Adjusted p-value
enriched	Predicted to be secreted	9	4.15287	0.0252106
Human_Protein_Atlas_-_Cancer_unprognostic_favourable_-_High
Type	Name	Number of hits	Expected score	Adjusted p-value
Reactome_-_Pathways
Type	Name	Number of hits	Expected score	Adjusted p-value
enriched	Ethanol oxidation	3	0.092629	0.0143472
enriched	RUNX1 regulates transcription of genes involved in BCR signaling	2	0.0463145	0.0404087
enriched	Triglyceride catabolism	3	0.185258	0.0404087
MSigDB_-_V7_C5_-_GO_Molecular_Functions
Type	Name	Number of hits	Expected score	Adjusted p-value
enriched	GO ANTIGEN BINDING	24	0.42455	1.33178e-29
enriched	GO IMMUNOGLOBULIN RECEPTOR BINDING	9	0.0617527	5.42486e-13
enriched	GO EXTRACELLULAR MATRIX STRUCTURAL CONSTITUENT	9	1.25049	0.00152083
enriched	GO ALCOHOL DEHYDROGENASE ACTIVITY ZINC DEPENDENT	3	0.0540336	0.00668051
enriched	GO HEPARIN BINDING	8	1.25049	0.00668051
enriched	GO GLYCOSAMINOGLYCAN BINDING	9	1.6982	0.00764367
enriched	GO ALCOHOL DEHYDROGENASE NAD ACTIVITY	3	0.0694718	0.00865025
depleted	GO RIBONUCLEOTIDE BINDING	3	14.3884	0.0186383
enriched	GO SIGNALING RECEPTOR BINDING	25	11.9569	0.0277587
enriched	GO RETINOL DEHYDROGENASE ACTIVITY	3	0.154382	0.0416555
enriched	GO SULFUR COMPOUND BINDING	8	1.8603	0.0416555
enriched	GO EXTRACELLULAR MATRIX STRUCTURAL CONSTITUENT CONFERRING COMPRESSION RESISTANCE	3	0.16982	0.0490366
Human_Protein_Atlas_-_Normal_Tissue_-_High
Type	Name	Number of hits	Expected score	Adjusted p-value
depleted	duodenum	2	16.7659	0.000403383
depleted	colon	2	15.4845	0.000552944
depleted	gallbladder	3	17.2599	0.000552944
depleted	rectum	3	16.488	0.000757272
depleted	small intestine	3	16.3722	0.000757272
depleted	nasopharynx	2	12.6284	0.00305698
depleted	stomach 1	3	14.5659	0.00305698
depleted	stomach 2	3	14.1722	0.00344041
depleted	adrenal gland	3	13.6396	0.00398733
depleted	fallopian tube	2	11.9337	0.00398733
depleted	urinary bladder	2	11.9955	0.00398733
depleted	testis	2	10.1506	0.0166384
depleted	kidney	5	14.3498	0.0250709
depleted	tonsil	2	8.94642	0.0402012
EpiFactors_-_Modifications
Type	Name	Number of hits	Expected score	Adjusted p-value
KEGG_-_Pathways
Type	Name	Number of hits	Expected score	Adjusted p-value
enriched	Tyrosine metabolism	5	0.270168	0.00244861
enriched	Malaria	5	0.378235	0.0053981
EpiFactors_-_Functions
Type	Name	Number of hits	Expected score	Adjusted p-value
Human_Protein_Atlas_-_Cancer_prognostic_unfavourable_-_Medium
Type	Name	Number of hits	Expected score	Adjusted p-value
MSigDB_-_V7_C2_-_Curated_PID
Type	Name	Number of hits	Expected score	Adjusted p-value
TRANSFAC_-_Isogroup_transcription_factors_-_Validated_targets
Type	Name	Number of hits	Expected score	Adjusted p-value
MSigDB_-_V7_C7_-_Immunologic_signatures
Type	Name	Number of hits	Expected score	Adjusted p-value
enriched	GSE29618 BCELL VS MDC UP	10	1.374	0.0162153
enriched	GSE19198 1H VS 6H IL21 TREATED TCELL UP	9	1.25049	0.0292517
enriched	GSE10325 CD4 TCELL VS BCELL DN	9	1.374	0.0300448
enriched	GSE10325 LUPUS CD4 TCELL VS LUPUS BCELL DN	9	1.374	0.0300448
Human_Protein_Atlas_-_Cancer_prognostic_unfavourable_-_Low
Type	Name	Number of hits	Expected score	Adjusted p-value
TRANSFAC_-_Transcription_factor_complexes_-_Validated_targets
Type	Name	Number of hits	Expected score	Adjusted p-value
enriched	NF-kappaB1-p50:NF-kappaB1-p50	2	0.108067	0.019558
MSigDB_-_V7_C2_-_Curated_chemical_and_genetic_perturbations
Type	Name	Number of hits	Expected score	Adjusted p-value
enriched	NAKAYAMA SOFT TISSUE TUMORS PCA2 DN	19	0.625246	5.06702e-18
enriched	SMID BREAST CANCER LUMINAL B DN	31	4.2455	1.57494e-14
enriched	SABATES COLORECTAL ADENOMA DN	21	2.16906	1.85422e-11
enriched	SMID BREAST CANCER NORMAL LIKE UP	24	3.51218	2.23363e-10
enriched	BOQUEST STEM CELL UP	16	1.97609	2.10653e-07
enriched	BORCZUK MALIGNANT MESOTHELIOMA DN	11	0.733313	2.98226e-07
enriched	VECCHI GASTRIC CANCER EARLY DN	18	2.75571	3.00226e-07
enriched	SMID BREAST CANCER LUMINAL A UP	10	0.648403	1.09237e-06
enriched	SMID BREAST CANCER RELAPSE IN LUNG DN	7	0.285606	1.46692e-05
enriched	WEST ADRENOCORTICAL TUMOR DN	19	4.12199	1.59711e-05
enriched	DELYS THYROID CANCER DN	12	1.77539	0.000109789
enriched	SMID BREAST CANCER BASAL DN	19	5.28757	0.000523316
enriched	SWEET LUNG CANCER KRAS DN	14	3.12623	0.00108805
enriched	BOQUEST STEM CELL CULTURED VS FRESH DN	5	0.239292	0.00170768
enriched	SCHLESINGER METHYLATED DE NOVO IN CANCER	7	0.67156	0.00170768
enriched	RICKMAN HEAD AND NECK CANCER D	5	0.25473	0.00204784
enriched	CADWELL ATG16L1 TARGETS UP	7	0.748751	0.00293383
enriched	LI ADIPOGENESIS BY ACTIVATED PPARG	4	0.131224	0.00322267
enriched	BENPORATH PRC2 TARGETS	16	4.8553	0.00628398
enriched	BERTUCCI INVASIVE CARCINOMA DUCTAL VS LOBULAR DN	5	0.355078	0.00707686
enriched	MILICIC FAMILIAL ADENOMATOUS POLYPOSIS DN	3	0.0694718	0.0142237
enriched	WANG CLASSIC ADIPOGENIC TARGETS OF PPARG	4	0.216134	0.0148373
depleted	GRAESSMANN APOPTOSIS BY DOXORUBICIN DN	2	13.2228	0.0173035
enriched	BENPORATH EED TARGETS	20	7.95066	0.0209662
enriched	LU TUMOR VASCULATURE DN	3	0.100348	0.0297357
enriched	BENPORATH SUZ12 TARGETS	19	7.74996	0.0392629
enriched	SENGUPTA NASOPHARYNGEAL CARCINOMA WITH LMP1 DN	7	1.26593	0.041595
enriched	SHEDDEN LUNG CANCER GOOD SURVIVAL A12	9	2.13047	0.041595
enriched	CHEN LVAD SUPPORT OF FAILING HEART DN	4	0.324202	0.0463067
enriched	WANG MLL TARGETS	9	2.1845	0.0463067
enriched	SHIPP DLBCL VS FOLLICULAR LYMPHOMA DN	4	0.331921	0.0477748
TRANSFAC_-_Transcription_factors_-_Validated_targets
Type	Name	Number of hits	Expected score	Adjusted p-value
miRTarBase_-_Validated_targets_with_strong_evidence
Type	Name	Number of hits	Expected score	Adjusted p-value
enriched	hsa-miR-708-5p	2	0.154382	0.0121786
Human_Protein_Atlas_-_Normal_Cell_type_-_High
Type	Name	Number of hits	Expected score	Adjusted p-value
depleted	glandular cells	7	31.6714	9.11445e-07
depleted	respiratory epithelial cells	2	16.1252	0.000238283
depleted	urothelial cells	2	11.9955	0.0080145
depleted	neuronal cells	3	13.1379	0.00857377
depleted	squamous epithelial cells	4	14.7898	0.00857377
depleted	Leydig cells	2	10.1506	0.0208902
depleted	cells in tubules	5	14.3498	0.0292291
GO_-_Cellular_Component
Type	Name	Number of hits	Expected score	Adjusted p-value
enriched	immunoglobulin complex	25	0.0540336	2.55742e-45
enriched	extracellular space	51	10.9611	1.49416e-18
enriched	immunoglobulin complex, circulating	9	0.0231573	2.5112e-15
enriched	extracellular region	41	13.6551	1.6996e-08
enriched	external side of plasma membrane	16	2.1845	1.26009e-07
enriched	blood microparticle	11	0.856819	2.0413e-07
enriched	plasma membrane	62	33.9254	2.12992e-05
enriched	collagen-containing extracellular matrix	14	2.88694	0.000109232
enriched	extracellular matrix	16	3.86726	0.000127975
depleted	intracellular organelle	46	73.4625	0.000250095
depleted	intracellular membrane-bounded organelle	38	61.3359	0.00250626
enriched	dimeric IgA immunoglobulin complex	2	0.00771909	0.00530654
enriched	monomeric IgA immunoglobulin complex	2	0.00771909	0.00530654
depleted	nucleus	20	38.8424	0.00530654
enriched	secretory IgA immunoglobulin complex	2	0.00771909	0.00530654
enriched	secretory dimeric IgA immunoglobulin complex	2	0.00771909	0.00530654
enriched	extracellular exosome	30	15.8473	0.0141577
enriched	lipid droplet	5	0.625246	0.0141577
enriched	extracellular vesicle	30	16.0094	0.014981
enriched	plasma membrane raft	5	0.748751	0.0276337
depleted	nucleoplasm	14	28.0589	0.0285631
MSigDB_-_V7_C2_-_Curated_KEGG
Type	Name	Number of hits	Expected score	Adjusted p-value
enriched	KEGG TYROSINE METABOLISM	5	0.324202	0.00278836
Human_Protein_Atlas_-_Normal_Tissue_-_Low
Type	Name	Number of hits	Expected score	Adjusted p-value
depleted	bone marrow	2	12.5358	0.0178777
depleted	cerebral cortex	3	14.2726	0.0178777
depleted	ovary	2	11.8488	0.0178777
depleted	pancreas	2	12.0032	0.0178777
depleted	skeletal muscle	2	11.8411	0.0178777
depleted	lung	3	12.9835	0.0223666
depleted	salivary gland	2	11.3162	0.0223666
depleted	spleen	3	12.7365	0.0241566
depleted	colon	3	12.3428	0.029946
depleted	adipose tissue	2	10.2046	0.0333104
depleted	endometrium 2	2	10.1352	0.0333104
depleted	skin 1	2	10.0734	0.0333104
depleted	smooth muscle	4	13.6396	0.0333104
depleted	caudate	4	13.2228	0.0349292
ConsensusPathDB_-_SMPDB
Type	Name	Number of hits	Expected score	Adjusted p-value
enriched	Celecoxib Action Pathway	3	0.277887	0.0298634
enriched	Celecoxib Metabolism Pathway	2	0.0617527	0.0298634
GO_-_Biological_Process
Type	Name	Number of hits	Expected score	Adjusted p-value
enriched	complement activation, classical pathway	18	0.262449	7.32741e-22
enriched	immunoglobulin production	15	0.100348	1.13662e-21
enriched	complement activation	18	0.378235	4.86692e-20
enriched	regulation of complement activation	14	0.401392	1.30791e-13
enriched	humoral immune response	21	1.63645	1.34672e-13
enriched	B cell receptor signaling pathway	12	0.270168	1.32645e-12
enriched	regulation of humoral immune response	14	0.548055	3.24034e-12
enriched	immune response	34	7.27138	6.33519e-11
enriched	phagocytosis, recognition	9	0.123505	1.06591e-10
enriched	immune response-activating cell surface receptor signaling pathway	20	2.35432	5.39273e-10
enriched	Fc-gamma receptor signaling pathway involved in phagocytosis	12	0.548055	1.05962e-09
enriched	Fc receptor mediated stimulatory signaling pathway	12	0.563493	1.30233e-09
enriched	Fc-gamma receptor signaling pathway	12	0.571212	1.38798e-09
enriched	immune response-regulating cell surface receptor signaling pathway	20	2.60133	2.16587e-09
enriched	leukocyte migration	18	2.33116	2.40782e-08
enriched	phagocytosis, engulfment	9	0.301044	4.23765e-08
enriched	immune response-activating signal transduction	20	3.18798	5.71453e-08
enriched	activation of immune response	21	3.70516	1.06676e-07
enriched	immune response-regulating signaling pathway	20	3.45043	1.92415e-07
enriched	membrane invagination	9	0.42455	5.01673e-07
enriched	immune system process	42	16.3104	2.49479e-06
enriched	response to stimulus	75	41.4283	2.49479e-06
enriched	regulation of immune response	27	7.63418	4.32346e-06
enriched	regulation of immune system process	34	11.6095	4.32346e-06
enriched	receptor-mediated endocytosis	12	1.31224	4.79384e-06
enriched	Fc receptor signaling pathway	12	1.31996	4.84643e-06
enriched	positive regulation of B cell activation	9	0.586651	4.84643e-06
enriched	cell recognition	11	1.08839	6.61706e-06
enriched	positive regulation of immune response	22	5.40336	8.45761e-06
enriched	antigen receptor-mediated signaling pathway	12	1.48206	1.37125e-05
enriched	regulation of B cell activation	10	0.918571	1.37125e-05
enriched	positive regulation of immune system process	26	7.68049	1.43225e-05
enriched	response to bacterium	14	2.47783	6.88695e-05
enriched	Fc-epsilon receptor signaling pathway	9	0.856819	7.78599e-05
enriched	cell migration	22	6.47631	0.000144727
enriched	cell surface receptor signaling pathway	38	16.6038	0.000190415
enriched	positive regulation of lymphocyte activation	12	2.05328	0.000317367
enriched	endocytosis	14	2.90238	0.000355109
enriched	positive regulation of cell activation	13	2.47783	0.000355109
enriched	defense response to bacterium	11	1.76767	0.000454868
enriched	cell motility	22	7.17103	0.00063026
enriched	locomotion	23	7.89662	0.000837612
enriched	regulation of lymphocyte activation	14	3.24974	0.00113389
enriched	regulation of cell activation	15	4.18374	0.00423981
enriched	hormone metabolic process	9	1.57469	0.00644958
enriched	import into cell	14	3.8441	0.00647118
enriched	cellular response to interleukin-1	6	0.617527	0.00805142
enriched	calcium ion transport into cytosol	6	0.625246	0.00841464
depleted	cellular protein metabolic process	9	25.3418	0.00985524
enriched	regulation of hormone levels	14	4.0448	0.0101328
enriched	extracellular matrix organization	11	2.57046	0.0101901
enriched	extracellular structure organization	11	2.57817	0.0102562
depleted	heterocycle metabolic process	7	21.8913	0.0132912
enriched	defense response	21	8.35205	0.0142287
enriched	adaptive immune response	9	1.80627	0.0145351
enriched	tissue development	15	4.83987	0.0164735
enriched	cytosolic calcium ion transport	6	0.741032	0.0171974
depleted	cellular nitrogen compound metabolic process	9	24.3923	0.0174151
enriched	antibiotic metabolic process	6	0.795066	0.0231292
enriched	calcium ion transport	9	1.95293	0.0231292
enriched	ethanol oxidation	3	0.092629	0.0231292
enriched	cell differentiation	29	14.2803	0.0232168
enriched	muscle tissue development	6	0.802785	0.023539
enriched	regulation of cell population proliferation	26	12.2348	0.0253574
enriched	response to tumor necrosis factor	7	1.1733	0.0254961
depleted	macromolecule metabolic process	26	45.1489	0.0306176
depleted	nucleobase-containing compound metabolic process	7	20.525	0.0306203
enriched	response to interleukin-1	6	0.856819	0.0306203
enriched	response to alcohol	8	1.6982	0.0402957
depleted	cellular protein modification process	9	22.918	0.0430279
depleted	protein modification process	9	22.918	0.0430279
enriched	chemokine-mediated signaling pathway	5	0.609808	0.0474012
enriched	retinol metabolic process	4	0.33964	0.0494347
MSigDB_-_V7_C5_-_GO_Biological_Processes
Type	Name	Number of hits	Expected score	Adjusted p-value
enriched	GO HUMORAL IMMUNE RESPONSE MEDIATED BY CIRCULATING IMMUNOGLOBULIN	18	0.362797	8.76743e-20
enriched	GO COMPLEMENT ACTIVATION	19	0.517179	2.86386e-19
enriched	GO B CELL MEDIATED IMMUNITY	19	0.895414	1.66403e-15
enriched	GO ADAPTIVE IMMUNE RESPONSE	28	3.01816	2.68165e-15
enriched	GO IMMUNOGLOBULIN PRODUCTION	17	0.771909	4.37907e-14
enriched	GO HUMORAL IMMUNE RESPONSE	22	1.92205	2.04309e-13
enriched	GO REGULATION OF HUMORAL IMMUNE RESPONSE	14	0.517179	1.77886e-12
enriched	GO ADAPTIVE IMMUNE RESPONSE BASED ON SOMATIC RECOMBINATION OF IMMUNE RECEPTORS BUILT FROM IMMUNOGLOBULIN SUPERFAMILY DOMAINS	20	1.93749	2.4847e-11
enriched	GO B CELL RECEPTOR SIGNALING PATHWAY	12	0.432269	1.07747e-10
enriched	GO PHAGOCYTOSIS RECOGNITION	9	0.123505	1.07747e-10
enriched	GO LYMPHOCYTE MEDIATED IMMUNITY	19	1.89118	1.3167e-10
enriched	GO PRODUCTION OF MOLECULAR MEDIATOR OF IMMUNE RESPONSE	17	1.47435	3.10117e-10
enriched	GO PHAGOCYTOSIS	18	1.94521	1.83378e-09
enriched	GO IMMUNE RESPONSE REGULATING CELL SURFACE RECEPTOR SIGNALING PATHWAY	21	2.98729	3.37538e-09
enriched	GO FC RECEPTOR MEDIATED STIMULATORY SIGNALING PATHWAY	12	0.640684	4.51839e-09
enriched	GO B CELL ACTIVATION	16	1.83714	5.99978e-08
enriched	GO ENDOCYTOSIS	22	4.13743	1.44819e-07
enriched	GO ACTIVATION OF IMMUNE RESPONSE	23	4.60058	1.65326e-07
enriched	GO LEUKOCYTE MIGRATION	19	3.28061	6.09682e-07
enriched	GO RECEPTOR MEDIATED ENDOCYTOSIS	16	2.21538	6.34895e-07
enriched	GO IMMUNE RESPONSE REGULATING SIGNALING PATHWAY	21	4.25322	1.10019e-06
enriched	GO MEMBRANE INVAGINATION	9	0.517179	2.43198e-06
enriched	GO POSITIVE REGULATION OF IMMUNE RESPONSE	24	5.95142	3.14024e-06
enriched	GO POSITIVE REGULATION OF IMMUNE SYSTEM PROCESS	28	8.04329	3.39393e-06
enriched	GO REGULATION OF IMMUNE EFFECTOR PROCESS	17	3.00272	4.96187e-06
enriched	GO IMPORT INTO CELL	22	5.2181	5.55509e-06
enriched	GO POSITIVE REGULATION OF B CELL ACTIVATION	9	0.586651	5.55509e-06
enriched	GO FC RECEPTOR SIGNALING PATHWAY	12	1.374	7.70748e-06
enriched	GO CELL RECOGNITION	11	1.12699	9.95801e-06
enriched	GO REGULATION OF IMMUNE RESPONSE	26	7.51067	1.10422e-05
enriched	GO REGULATION OF B CELL ACTIVATION	10	0.910852	1.41878e-05
enriched	GO ANTIGEN RECEPTOR MEDIATED SIGNALING PATHWAY	13	1.8217	1.66166e-05
enriched	GO REGULATION OF IMMUNE SYSTEM PROCESS	32	11.5246	3.40653e-05
enriched	GO FC EPSILON RECEPTOR SIGNALING PATHWAY	9	0.856819	8.6776e-05
enriched	GO POSITIVE REGULATION OF LYMPHOCYTE ACTIVATION	12	2.03784	0.000346792
enriched	GO POSITIVE REGULATION OF CELL ACTIVATION	13	2.46239	0.000391342
enriched	GO LEUKOCYTE MEDIATED IMMUNITY	20	5.91282	0.000548051
enriched	GO LYMPHOCYTE ACTIVATION	18	5.04056	0.000856141
enriched	GO DEFENSE RESPONSE TO BACTERIUM	11	1.93749	0.00120543
enriched	GO IMMUNE EFFECTOR PROCESS	24	8.84607	0.00192485
enriched	GO CELL MOTILITY	28	11.8411	0.00383483
enriched	GO REGULATION OF LYMPHOCYTE ACTIVATION	13	3.17254	0.00465066
enriched	GO REGULATION OF HORMONE LEVELS	14	3.95989	0.0105309
enriched	GO HORMONE METABOLIC PROCESS	9	1.6982	0.0128757
enriched	GO REGULATION OF CELL ACTIVATION	14	4.09112	0.0141173
enriched	GO LOCOMOTION	29	13.5702	0.014574
enriched	GO RESPONSE TO BACTERIUM	15	4.6932	0.0157097
enriched	GO ANTIBIOTIC METABOLIC PROCESS	6	0.717875	0.0192999
enriched	GO EXTRACELLULAR STRUCTURE ORGANIZATION	12	3.21114	0.0193329
enriched	GO RESPONSE TO PROSTAGLANDIN	4	0.239292	0.0233831
enriched	GO CELLULAR HORMONE METABOLIC PROCESS	6	0.787347	0.0292515
enriched	GO ETHANOL OXIDATION	3	0.092629	0.0292515
enriched	GO PRIMARY ALCOHOL METABOLIC PROCESS	5	0.501741	0.03009
enriched	GO RETINOL METABOLIC PROCESS	4	0.262449	0.03009
enriched	GO MUSCLE TISSUE DEVELOPMENT	11	2.92553	0.0316332
enriched	GO TUBE DEVELOPMENT	19	7.65733	0.0393887
CellMarker_-_cell_types
Type	Name	Number of hits	Expected score	Adjusted p-value
depleted	Natural killer T (NKT) cell (4557)	5	35.091	1.68399e-09
enriched	Plasma cell (48)	4	0.33964	0.0437135
PharmGKB_-_Pathways
Type	Name	Number of hits	Expected score	Adjusted p-value
enriched	Abacavir Pathway Pharmacokinetics Pharmacodynamics	3	0.100348	0.00130934
enriched	Ifosfamide Pathway Pharmacodynamics	3	0.100348	0.00130934
enriched	Celecoxib Pathway Pharmacokinetics	2	0.0385954	0.0045426
enriched	Celecoxib Pathway Pharmacodynamics	3	0.447707	0.0327313
EpiFactors_-_Products
Type	Name	Number of hits	Expected score	Adjusted p-value
Human_Protein_Atlas_-_Sub_cellular_location_-_Main_location
Type	Name	Number of hits	Expected score	Adjusted p-value
depleted	Nucleoplasm	13	29.5873	0.00390962
MSigDB_-_V7_C4_-_Computational_cancer_gene_neighborhoods
Type	Name	Number of hits	Expected score	Adjusted p-value
TRANSFAC_-_Basic_transcription_factors_-_Validated_targets
Type	Name	Number of hits	Expected score	Adjusted p-value
MSigDB_-_V7_C2_-_Curated_Reactome
Type	Name	Number of hits	Expected score	Adjusted p-value
enriched	REACTOME CD22 MEDIATED BCR REGULATION	12	0.0385954	7.01341e-20
enriched	REACTOME SCAVENGING OF HEME FROM PLASMA	12	0.100348	2.79672e-17
enriched	REACTOME ANTIGEN ACTIVATES B CELL RECEPTOR BCR LEADING TO GENERATION OF SECOND MESSENGERS	13	0.231573	6.21725e-16
enriched	REACTOME FCGR ACTIVATION	11	0.092629	6.21725e-16
enriched	REACTOME CREATION OF C4 AND C2 ACTIVATORS	11	0.108067	1.33924e-15
enriched	REACTOME INITIAL TRIGGERING OF COMPLEMENT	11	0.16982	4.59865e-14
enriched	REACTOME ROLE OF PHOSPHOLIPIDS IN PHAGOCYTOSIS	11	0.192977	1.19986e-13
enriched	REACTOME COMPLEMENT CASCADE	13	0.439988	3.38131e-13
enriched	REACTOME BINDING AND UPTAKE OF LIGANDS BY SCAVENGER RECEPTORS	12	0.324202	3.39085e-13
enriched	REACTOME ROLE OF LAT2 NTAL LAB ON CALCIUM MOBILIZATION	9	0.123505	5.86618e-12
enriched	REACTOME REGULATION OF ACTIN DYNAMICS FOR PHAGOCYTIC CUP FORMATION	11	0.470864	3.03503e-10
enriched	REACTOME SIGNALING BY THE B CELL RECEPTOR BCR	13	0.849099	4.12395e-10
enriched	REACTOME FCERI MEDIATED CAPLUS2 MOBILIZATION	9	0.239292	5.47779e-10
enriched	REACTOME FCERI MEDIATED MAPK ACTIVATION	9	0.247011	6.47482e-10
enriched	REACTOME CELL SURFACE INTERACTIONS AT THE VASCULAR WALL	13	1.05751	4.12059e-09
enriched	REACTOME FCGAMMA RECEPTOR FCGR DEPENDENT PHAGOCYTOSIS	11	0.663841	5.83132e-09
enriched	REACTOME IMMUNOREGULATORY INTERACTIONS BETWEEN A LYMPHOID AND A NON LYMPHOID CELL	11	0.980324	2.4275e-07
enriched	REACTOME FCERI MEDIATED NF KB ACTIVATION	9	0.625246	7.38138e-07
enriched	REACTOME FC EPSILON RECEPTOR FCERI SIGNALING	9	1.0112	3.13352e-05
enriched	REACTOME ETHANOL OXIDATION	3	0.092629	0.00417283
enriched	REACTOME PHASE I FUNCTIONALIZATION OF COMPOUNDS	6	0.810504	0.00453645
enriched	REACTOME HEMOSTASIS	14	4.73952	0.00697731
enriched	REACTOME ADAPTIVE IMMUNE SYSTEM	15	5.73528	0.0142
enriched	REACTOME TRIGLYCERIDE CATABOLISM	3	0.185258	0.0208978
enriched	REACTOME RUNX1 REGULATES TRANSCRIPTION OF GENES INVOLVED IN BCR SIGNALING	2	0.0463145	0.0282065
Human_Protein_Atlas_-_Cancer_unprognostic_unfavourable_-_Medium
Type	Name	Number of hits	Expected score	Adjusted p-value
depleted	prostate cancer	3	21.0345	2.51088e-05
depleted	breast cancer	2	17.1055	8.39638e-05
depleted	melanoma	5	22.0766	0.00010084
depleted	pancreatic cancer	2	14.6277	0.000473963
depleted	endometrial cancer	3	15.8704	0.000700162
depleted	liver cancer	4	16.9588	0.0010555
depleted	cervical cancer	2	12.1267	0.00283122
depleted	lung cancer	3	12.9835	0.00563253
depleted	testis cancer	4	13.9484	0.00878314
depleted	head and neck cancer	5	13.3154	0.0402404
depleted	thyroid cancer	8	17.3448	0.0402404
Human_Protein_Atlas_-_Normal_Cell_type_-_Medium
Type	Name	Number of hits	Expected score	Adjusted p-value
depleted	glandular cells	15	45.8514	3.79461e-07
depleted	neuronal cells	6	28.7073	4.54938e-06
depleted	squamous epithelial cells	10	34.4426	5.9773e-06
depleted	Purkinje cells	2	17.4374	8.63182e-05
depleted	respiratory epithelial cells	9	29.3634	8.63182e-05
depleted	myocytes	8	27.0168	0.000145555
depleted	non-germinal center cells	5	21.8605	0.000163474
depleted	hepatocytes	3	17.9237	0.000201079
depleted	Leydig cells	7	24.4386	0.000233442
depleted	cells in tubules	7	24.0064	0.000304032
depleted	endothelial cells	7	23.1959	0.000547255
depleted	epidermal cells	6	21.1349	0.00067308
depleted	fibroblasts	7	22.6555	0.00067308
depleted	peripheral nerve/ganglion	3	16.0325	0.00067308
depleted	urothelial cells	8	24.0835	0.000675182
depleted	exocrine glandular cells	6	20.224	0.00121559
depleted	myoepithelial cells	5	18.3946	0.00131831
depleted	neuropil	2	13.1765	0.00131831
depleted	cells in seminiferous ducts	8	22.8948	0.00136919
depleted	melanocytes	5	18.0781	0.00151525
depleted	trophoblastic cells	6	19.6219	0.00151525
depleted	cells in endometrial stroma	3	14.1954	0.00203756
depleted	keratinocytes	6	19.1665	0.00203756
depleted	macrophages	8	22.1229	0.00203756
depleted	islets of Langerhans	5	17.4606	0.00206227
depleted	Langerhans	4	15.3996	0.00276283
depleted	glial cells	5	17.0437	0.00276283
depleted	cells in white pulp	2	11.2544	0.00485557
depleted	peripheral nerve	2	11.0923	0.0054222
depleted	smooth muscle cells	5	15.8087	0.00646341
depleted	lymphoid tissue	4	14.1414	0.00678265
depleted	decidual cells	5	14.6277	0.0150008
depleted	chondrocytes	2	9.34009	0.0221269
depleted	cells in glomeruli	5	13.7786	0.0264773
depleted	hematopoietic cells	7	16.3799	0.03033
depleted	cells in red pulp	5	13.4235	0.0323308
GO_-_Molecular_Function
Type	Name	Number of hits	Expected score	Adjusted p-value
enriched	antigen binding	16	0.42455	1.16052e-16
enriched	immunoglobulin receptor binding	9	0.0617527	6.81619e-13
enriched	extracellular matrix structural constituent	9	1.27365	0.00216854
enriched	heparin binding	9	1.31996	0.00216854
depleted	organic cyclic compound binding	23	45.3959	0.00346259
enriched	alcohol dehydrogenase activity, zinc-dependent	3	0.0540336	0.00599562
depleted	nucleotide binding	3	16.2024	0.00599562
enriched	alcohol dehydrogenase (NAD+) activity	3	0.0694718	0.00859803
enriched	glycosaminoglycan binding	9	1.76767	0.00859803
enriched	alcohol dehydrogenase [NAD(P)+] activity	3	0.0771909	0.00894096
enriched	signaling receptor binding	26	11.7099	0.00894096
depleted	purine nucleotide binding	3	14.4115	0.0152956
depleted	purine ribonucleotide binding	3	14.3112	0.015429
enriched	CCR7 chemokine receptor binding	2	0.0154382	0.0204168
depleted	purine ribonucleoside triphosphate binding	3	13.8094	0.0207744
depleted	nucleic acid binding	15	30.2743	0.0338664
enriched	retinol dehydrogenase activity	3	0.154382	0.0338664
depleted	transferase activity	5	16.1097	0.0386234
enriched	extracellular matrix structural constituent conferring compression resistance	3	0.16982	0.0389136
ConsensusPathDB_-_BioCarta
Type	Name	Number of hits	Expected score	Adjusted p-value
enriched	nfat and hypertrophy of the heart	2	0.33964	0.0484472
MSigDB_-_V7_C6_-_Oncogenic_signatures
Type	Name	Number of hits	Expected score	Adjusted p-value
Human_Protein_Atlas_-_Cancer_prognostic_favourable_-_Medium
Type	Name	Number of hits	Expected score	Adjusted p-value
Human_Protein_Atlas_-_Sub_cellular_location_-_Additional_location
Type	Name	Number of hits	Expected score	Adjusted p-value
TRANSFAC_-_miRNAs_-_Validated_targets
Type	Name	Number of hits	Expected score	Adjusted p-value
PANTHER_-_Pathways
Type	Name	Number of hits	Expected score	Adjusted p-value
WikiPathways
Type	Name	Number of hits	Expected score	Adjusted p-value
MSigDB_-_V7_H_-_Hallmark
Type	Name	Number of hits	Expected score	Adjusted p-value
ConsensusPathDB_-_PID
Type	Name	Number of hits	Expected score	Adjusted p-value
enriched	Glypican 1 network	2	0.200696	0.0290123
enriched	IL4-mediated signaling events	3	0.478583	0.0290123
EpiFactors_-_Protein_complexes
Type	Name	Number of hits	Expected score	Adjusted p-value
miRTarBase_-_Validated_targets
Type	Name	Number of hits	Expected score	Adjusted p-value
ConsensusPathDB_-_EHMN
Type	Name	Number of hits	Expected score	Adjusted p-value
HumanCyc
Type	Name	Number of hits	Expected score	Adjusted p-value
enriched	retinol biosynthesis	2	0.138944	0.0101177
ConsensusPathDB_-_INOH
Type	Name	Number of hits	Expected score	Adjusted p-value
enriched	B cell receptor signaling	10	0.67156	5.40663e-08
enriched	Tyrosine metabolism	4	0.25473	0.00131975
MSigDB_-_V7_C4_-_Computational_cancer_modules
Type	Name	Number of hits	Expected score	Adjusted p-value
enriched	MODULE 2	20	2.91781	1.97495e-08
enriched	MODULE 60	17	3.21886	8.946e-06
enriched	MODULE 88	24	6.38368	8.946e-06
enriched	MODULE 6	16	3.14167	2.76966e-05
enriched	MODULE 117	20	5.48827	0.000109089
enriched	MODULE 84	17	4.15287	0.000142394
enriched	MODULE 5	15	3.30377	0.000157167
enriched	MODULE 19	12	2.37748	0.000533091
enriched	MODULE 55	20	6.36053	0.000533091
enriched	MODULE 373	4	0.16982	0.00287881
enriched	MODULE 44	11	2.47011	0.00304708
enriched	MODULE 1	11	2.80203	0.00824614
enriched	MODULE 75	11	3.0336	0.0147918
enriched	MODULE 171	6	1.0112	0.0312722
enriched	MODULE 64	12	3.97533	0.0338225
enriched	MODULE 122	6	1.08067	0.0381565
enriched	MODULE 112	8	1.99152	0.0385555
enriched	MODULE 46	10	3.00272	0.0385555
enriched	MODULE 301	6	1.1733	0.0482767
enriched	MODULE 23	12	4.30725	0.0495894
EpiFactors_-_Target_entities
Type	Name	Number of hits	Expected score	Adjusted p-value
BioCarta_-_Pathways
Type	Name	Number of hits	Expected score	Adjusted p-value
enriched	Cells and Molecules involved in local acute inflammatory response	2	0.131224	0.0274547
CellMarker_-_tissues_and_cell_types
Type	Name	Number of hits	Expected score	Adjusted p-value
depleted	Fetal kidney Natural killer T (NKT) cell (4553)	5	35.0755	1.97286e-09
enriched	Lymphoid tissue B cell (8)	3	0.0617527	0.00706134
enriched	Bone marrow B cell (13)	3	0.0849099	0.00951925
enriched	Lymph node B cell (13)	3	0.092629	0.00951925
enriched	Peripheral blood B cell (16)	3	0.115786	0.013429
enriched	Undefined B cell (86)	5	0.632965	0.0186482
enriched	Undefined Follicular B cell (24)	3	0.16982	0.0259948
enriched	Kidney Plasma cell (31)	3	0.216134	0.0382074
enriched	Liver B cell (6)	2	0.0463145	0.0382074
Human_Protein_Atlas_-_Normal_Cell_type_-_Low
Type	Name	Number of hits	Expected score	Adjusted p-value
depleted	glandular cells	14	36.6348	0.000352926
depleted	fibroblasts	2	16.4802	0.000415053
depleted	endothelial cells	5	20.5636	0.000781611
depleted	squamous epithelial cells	8	25.4189	0.000781611
depleted	glial cells	8	23.5664	0.00262176
depleted	cells in endometrial stroma	4	16.8585	0.00306209
depleted	adipocytes	3	14.3575	0.00415502
depleted	hematopoietic cells	2	12.5358	0.00415502
depleted	neuropil	3	14.2726	0.00415502
depleted	peripheral nerve	3	14.2031	0.00415502
depleted	neuronal cells	7	20.3089	0.00477859
depleted	islets of Langerhans	2	12.0032	0.00485132
depleted	myocytes	6	18.5412	0.00485132
depleted	ovarian stroma cells	2	11.8488	0.00485132
depleted	germinal center cells	5	16.5497	0.00615205
depleted	pneumocytes	3	12.9835	0.00748751
depleted	cells in red pulp	3	12.7365	0.00869834
depleted	smooth muscle cells	4	13.6396	0.0149485
depleted	respiratory epithelial cells	2	10.166	0.0160825
depleted	melanocytes	2	10.0734	0.0165674
depleted	non-germinal center cells	7	17.2753	0.0234015
depleted	cells in granular layer	3	10.3359	0.0461261
depleted	hepatocytes	4	11.8642	0.0461261
MSigDB_-_V7_C5_-_GO_Cellular_Components
Type	Name	Number of hits	Expected score	Adjusted p-value
enriched	GO IMMUNOGLOBULIN COMPLEX	10	0.0540336	4.97442e-15
enriched	GO EXTERNAL SIDE OF PLASMA MEMBRANE	17	2.40835	1.69132e-07
enriched	GO BLOOD MICROPARTICLE	11	0.872257	5.16246e-07
enriched	GO SIDE OF MEMBRANE	18	3.85954	1.24882e-05
enriched	GO CELL SURFACE	22	6.15211	3.10801e-05
enriched	GO COLLAGEN CONTAINING EXTRACELLULAR MATRIX	15	3.11851	6.39646e-05
enriched	GO EXTRACELLULAR MATRIX	17	4.02936	6.39646e-05
depleted	GO CYTOSKELETAL PART	2	12.5821	0.0144519
depleted	GO MITOCHONDRION	2	11.9569	0.0228181
ConsensusPathDB_-_Reactome
Type	Name	Number of hits	Expected score	Adjusted p-value
enriched	Classical antibody-mediated complement activation	15	0.0463145	1.02561e-25
enriched	FCGR activation	15	0.0463145	1.02561e-25
enriched	Creation of C4 and C2 activators	15	0.108067	9.2771e-23
enriched	Initial triggering of complement	15	0.16982	7.97463e-21
enriched	CD22 mediated BCR regulation	12	0.0385954	1.36461e-20
enriched	Role of phospholipids in phagocytosis	15	0.185258	1.40889e-20
enriched	Regulation of Complement cascade	17	0.355078	2.00549e-20
enriched	Complement cascade	17	0.439988	3.70237e-19
enriched	Role of LAT2/NTAL/LAB on calcium mobilization	12	0.100348	6.04624e-18
enriched	FCERI mediated NF-kB activation	12	0.146663	1.41985e-16
enriched	Regulation of actin dynamics for phagocytic cup formation	15	0.439988	2.84924e-16
enriched	FCERI mediated Ca+2 mobilization	12	0.216134	4.41638e-15
enriched	FCERI mediated MAPK activation	12	0.223853	5.72596e-15
enriched	Fcgamma receptor (FCGR) dependent phagocytosis	15	0.578931	7.89147e-15
enriched	Antigen activates B Cell Receptor (BCR) leading to generation of second messengers	12	0.239292	9.51157e-15
enriched	Cell surface interactions at the vascular wall	16	1.04208	1.08359e-12
enriched	Signaling by the B Cell Receptor (BCR)	12	0.470864	8.26668e-12
enriched	Fc epsilon receptor (FCERI) signaling	12	0.540336	3.31693e-11
enriched	Immunoregulatory interactions between a Lymphoid and a non-Lymphoid cell	14	0.995762	1.13741e-10
enriched	Hemostasis	17	4.47707	7.45567e-05
enriched	Adaptive Immune System	17	4.88618	0.000217195
enriched	Ethanol oxidation	3	0.092629	0.00369052
enriched	Innate Immune System	19	7.51839	0.00408182
enriched	Phase I - Functionalization of compounds	6	0.825942	0.00425539
enriched	Immune System	26	13.2845	0.0133017
enriched	Triglyceride catabolism	3	0.185258	0.0187667
depleted	Metabolism of proteins	5	15.2915	0.0246614
enriched	RUNX1 regulates transcription of genes involved in BCR signaling	2	0.0463145	0.0246614
ConsensusPathDB_-_NetPath
Type	Name	Number of hits	Expected score	Adjusted p-value
Human_Protein_Atlas_-_Cancer_unprognostic_favourable_-_Medium
Type	Name	Number of hits	Expected score	Adjusted p-value
depleted	colorectal cancer	2	19.0121	2.08555e-05
depleted	urothelial cancer	2	16.542	0.000125024
depleted	head and neck cancer	2	14.7512	0.000350134
depleted	ovarian cancer	4	18.5567	0.000350134
depleted	thyroid cancer	2	14.5428	0.000350134
depleted	endometrial cancer	2	12.1112	0.00285174
depleted	lung cancer	3	13.4621	0.00317638
depleted	pancreatic cancer	5	16.7736	0.00317638
depleted	glioma	4	13.0067	0.0157652
depleted	cervical cancer	6	15.1526	0.025853
Human_Protein_Atlas_-_Cancer_prognostic_favourable_-_High
Type	Name	Number of hits	Expected score	Adjusted p-value
enriched	liver cancer	2	0.223853	0.023441
TRANSFAC_-_Transcription_factor_families_-_Validated_targets
Type	Name	Number of hits	Expected score	Adjusted p-value
MSigDB_-_V7_C1_-_Positional
Type	Name	Number of hits	Expected score	Adjusted p-value
enriched	chr14q32	14	1.08839	1.36106e-09
enriched	chr2p11	7	0.362797	8.00135e-06
enriched	chr22q11	8	0.957167	0.000246026
enriched	chr4q23	3	0.154382	0.0128844
enriched	chr9p13	5	0.67156	0.0128844
Human_Protein_Atlas_-_Cancer_prognostic_favourable_-_Low
Type	Name	Number of hits	Expected score	Adjusted p-value
