# Supplementary material for: ROR1-STAT3 signaling contributes to ovarian cancer intra-tumor heterogeneity
Source: Cell Death Discov. 2023 Jul 3;9:222. doi: 10.1038/s41420-023-01527-6 (PMC10317980; doi:10.1038/s41420-023-01527-6)
Supplement: Supplementary file 13 — Supplementary Table 5 [file 41420_2023_1527_MOESM13_ESM.xlsx]

## Sheet: ST5a_EOC
Supplementary table 4a:	Single sample gene set enrichment analysis (ssGSEA) enrichment scores for all the DECIDER cohort samples (treatment-naïve, post-NACT, and relapse) computed on epithelial ovarian cancer cells deconvoluted via PRISM [1] form the bulk RNA-seq data.
	REACTOME_A_THIRD_PROTEOLYTIC_CLEAVAGE_RELEASES_NICD	REACTOME_ABORTIVE_ELONGATION_OF_HIV1_TRANSCRIPT_IN_THE_ABSENCE_OF_TAT	REACTOME_ACETYLCHOLINE_NEUROTRANSMITTER_RELEASE_CYCLE	REACTOME_ACTIVATED_AMPK_STIMULATES_FATTY_ACID_OXIDATION_IN_MUSCLE	REACTOME_ACTIVATED_TLR4_SIGNALLING	REACTOME_ACTIVATION_OF_ATR_IN_RESPONSE_TO_REPLICATION_STRESS	REACTOME_ACTIVATION_OF_BH3_ONLY_PROTEINS	REACTOME_ACTIVATION_OF_THE_PRE_REPLICATIVE_COMPLEX	REACTOME_ADENYLATE_CYCLASE_ACTIVATING_PATHWAY	REACTOME_ADHERENS_JUNCTIONS_INTERACTIONS	REACTOME_ADP_SIGNALLING_THROUGH_P2Y_PURINOCEPTOR_1	REACTOME_AKT_PHOSPHORYLATES_TARGETS_IN_THE_CYTOSOL	REACTOME_AMINE_DERIVED_HORMONES	REACTOME_AMINE_LIGAND_BINDING_RECEPTORS	REACTOME_AMINO_ACID_AND_OLIGOPEPTIDE_SLC_TRANSPORTERS	REACTOME_AMINO_ACID_TRANSPORT_ACROSS_THE_PLASMA_MEMBRANE	REACTOME_APCDC20_MEDIATED_DEGRADATION_OF_CYCLIN_B	REACTOME_APOPTOSIS	REACTOME_APOPTOTIC_CLEAVAGE_OF_CELL_ADHESION_PROTEINS	REACTOME_APOPTOTIC_EXECUTION_PHASE	REACTOME_AUTODEGRADATION_OF_CDH1_BY_CDH1_APC	REACTOME_AXON_GUIDANCE	REACTOME_BASE_EXCISION_REPAIR	REACTOME_BASE_FREE_SUGAR_PHOSPHATE_REMOVAL_VIA_THE_SINGLE_NUCLEOTIDE_REPLACEMENT_PATHWAY	REACTOME_BASIGIN_INTERACTIONS	REACTOME_BIOLOGICAL_OXIDATIONS	REACTOME_BRANCHED_CHAIN_AMINO_ACID_CATABOLISM	REACTOME_CALCITONIN_LIKE_LIGAND_RECEPTORS	REACTOME_CAM_PATHWAY	REACTOME_CASPASE_MEDIATED_CLEAVAGE_OF_CYTOSKELETAL_PROTEINS	REACTOME_CD28_CO_STIMULATION	REACTOME_CD28_DEPENDENT_PI3K_AKT_SIGNALING	REACTOME_CD28_DEPENDENT_VAV1_PATHWAY	REACTOME_CDC20_PHOSPHO_APC_MEDIATED_DEGRADATION_OF_CYCLIN_A	REACTOME_CDT1_ASSOCIATION_WITH_THE_CDC6_ORC_ORIGIN_COMPLEX	REACTOME_CELL_CELL_ADHESION_SYSTEMS	REACTOME_CELL_CYCLE_CHECKPOINTS	REACTOME_CELL_CYCLE_MITOTIC	REACTOME_CELL_DEATH_SIGNALLING_VIA_NRAGE_NRIF_AND_NADE	REACTOME_CELL_SURFACE_INTERACTIONS_AT_THE_VASCULAR_WALL	REACTOME_CENTROSOME_MATURATION	REACTOME_CHAPERONIN_MEDIATED_PROTEIN_FOLDING	REACTOME_CHEMOKINE_RECEPTORS_BIND_CHEMOKINES	REACTOME_CHOLESTEROL_BIOSYNTHESIS	REACTOME_CHYLOMICRON_MEDIATED_LIPID_TRANSPORT	REACTOME_CITRIC_ACID_CYCLE	REACTOME_CLASS_A1_RHODOPSIN_LIKE_RECEPTORS	REACTOME_CLASS_B2_SECRETIN_FAMILY_RECEPTORS	REACTOME_CLASS_C3_METABOTROPIC_GLUTAMATE_PHEROMONE_RECEPTORS
H002_pOme1	0.41167	0.392842	-0.115965	0.220977	0.0920174	0.378848	0.332917	0.379668	0.140411	0.236014	0.175107	0.366835	-0.238997	-0.227732	0.0776811	0.158973	0.38232	0.364497	0.315858	0.377052	0.405306	0.270526	0.347712	0.273515	0.276135	-0.0575425	0.293723	-0.0891614	0.237847	0.361765	0.276638	0.251535	0.211097	0.416836	0.411468	0.177742	0.403165	0.394034	0.295284	0.15851	0.383515	0.373463	-0.197667	0.284255	0.118643	0.431087	-0.190028	-0.008904	-0.180421
H011_pOme1	0.375419	0.391204	-0.0795238	0.2203	0.0670851	0.262633	0.299104	0.255751	0.00828646	0.212322	0.103964	0.322506	-0.295457	-0.211192	0.0210356	0.0766129	0.341817	0.348513	0.324463	0.359873	0.389611	0.253828	0.255138	0.225846	0.236536	-0.0380473	0.314427	-0.116208	0.145027	0.367312	0.260821	0.22319	0.191193	0.388731	0.380916	0.218735	0.346536	0.329838	0.30797	0.142505	0.357624	0.337899	-0.164027	0.290118	0.0689629	0.415555	-0.175795	-0.0120573	-0.225538
H016_pPer1	0.318105	0.391392	-0.119175	0.235356	0.111732	0.277547	0.290305	0.280228	0.101926	0.208621	0.12232	0.347495	-0.250638	-0.232305	0.0444122	0.110388	0.374747	0.37931	0.345392	0.376658	0.434159	0.255191	0.303175	0.281639	0.254668	-0.0409219	0.301734	-0.123729	0.190613	0.352298	0.296894	0.238742	0.23622	0.43352	0.431252	0.197827	0.372112	0.352152	0.317861	0.161905	0.354653	0.357418	-0.114718	0.297408	0.100876	0.45375	-0.169514	-0.0302116	-0.221234
H019_pPerL	0.351464	0.35282	-0.0911533	0.246745	0.12201	0.214548	0.277716	0.215704	0.0907565	0.199691	0.144445	0.368676	-0.221185	-0.233248	0.0259227	0.0863125	0.360537	0.362735	0.360492	0.36934	0.405156	0.266015	0.24534	0.220953	0.240971	-0.0398594	0.303457	-0.13664	0.206107	0.367683	0.307876	0.25334	0.253597	0.401784	0.387132	0.202359	0.33322	0.310146	0.325463	0.160711	0.335856	0.338316	-0.106269	0.320282	0.140825	0.423232	-0.168835	-0.0124592	-0.218249
H021_pOme3	0.383342	0.346904	-0.0804318	0.26235	0.114342	0.223997	0.292903	0.23231	0.174602	0.166592	0.13122	0.394386	-0.221802	-0.207633	0.040072	0.102799	0.336125	0.362942	0.374217	0.36866	0.400443	0.258758	0.226793	0.203657	0.274182	-0.0334969	0.287291	-0.115904	0.264118	0.362907	0.340639	0.298808	0.27012	0.387168	0.391274	0.156534	0.332617	0.313028	0.331588	0.174936	0.346901	0.34927	-0.108318	0.275671	0.106702	0.407347	-0.163262	-0.00553761	-0.241863
H023_pPer	0.397309	0.375249	-0.0504344	0.226623	0.0921664	0.309521	0.320326	0.331699	0.13458	0.213245	0.12644	0.364077	-0.24713	-0.194868	0.0662263	0.159425	0.373692	0.364556	0.352321	0.374409	0.40718	0.266564	0.303704	0.249878	0.264239	-0.0632446	0.29001	-0.07584	0.225385	0.341668	0.295132	0.272089	0.212868	0.404559	0.406896	0.204095	0.369582	0.353633	0.311079	0.157029	0.365927	0.3516	-0.18931	0.287041	0.103404	0.405389	-0.17813	-0.013475	-0.171249
H024_pPerL	0.407999	0.32144	-0.0397491	0.284311	0.0942627	0.178997	0.26515	0.189749	0.235217	0.154531	0.142872	0.373828	-0.256309	-0.21679	0.0410905	0.108493	0.289394	0.346398	0.340503	0.363195	0.379728	0.280857	0.203096	0.175103	0.257746	-0.0423812	0.31818	-0.156351	0.305627	0.353313	0.320537	0.286754	0.236038	0.355439	0.362678	0.151307	0.292392	0.282876	0.328043	0.157967	0.341551	0.336352	-0.145772	0.241426	0.0941291	0.418769	-0.175792	-0.00828184	-0.243099
H030_pOme1	0.381196	0.367216	-0.0904126	0.225772	0.104646	0.275936	0.312253	0.272429	0.082186	0.18858	0.130765	0.364841	-0.233576	-0.224776	0.0482527	0.11976	0.356142	0.369527	0.356694	0.365795	0.41694	0.257807	0.271528	0.239824	0.276115	-0.0425352	0.287427	-0.125157	0.211411	0.362538	0.313488	0.280289	0.238327	0.419186	0.409358	0.192587	0.360815	0.337061	0.330853	0.167981	0.357403	0.362886	-0.164719	0.296715	0.122724	0.426031	-0.178856	-0.00540045	-0.225259
H039_pPer1	0.367414	0.33734	-0.0790919	0.219431	0.121262	0.255232	0.276331	0.258651	0.0982891	0.182297	0.145501	0.364344	-0.246579	-0.209964	0.0189398	0.0834744	0.338262	0.353531	0.336319	0.367938	0.392104	0.262886	0.239568	0.202412	0.233094	-0.0464788	0.31708	-0.16139	0.220897	0.353026	0.291576	0.233704	0.233818	0.383158	0.384699	0.1664	0.332199	0.308691	0.333636	0.147088	0.336068	0.345793	-0.159515	0.291047	0.110978	0.453953	-0.175069	-0.0125571	-0.198629
H042_pPer1	0.361786	0.386882	-0.103958	0.228497	0.0938194	0.263638	0.325869	0.275237	0.0173105	0.208634	0.144336	0.339294	-0.234726	-0.209769	0.0503274	0.11051	0.380317	0.385385	0.349017	0.378555	0.434945	0.251378	0.272478	0.236814	0.237703	-0.0149492	0.347743	-0.10119	0.174874	0.365378	0.306231	0.247924	0.25234	0.429654	0.428324	0.200048	0.369058	0.328543	0.302191	0.157051	0.315252	0.35389	-0.0959071	0.297604	0.0982749	0.44104	-0.160942	0.00502846	-0.212248
H043_pOme	0.382489	0.388322	-0.0872057	0.2222	0.0694104	0.280567	0.319694	0.275549	0.0523664	0.213892	0.138033	0.365179	-0.252857	-0.223217	0.0609472	0.139987	0.379068	0.36181	0.322434	0.357489	0.421693	0.274604	0.24414	0.217408	0.277853	-0.0714936	0.284786	-0.0274735	0.182649	0.349917	0.283034	0.246571	0.218756	0.424826	0.413385	0.199225	0.371621	0.338765	0.323859	0.161259	0.352426	0.381523	-0.186164	0.278632	0.0895829	0.374255	-0.171927	0.0168874	-0.188951
H057_pOme1	0.385367	0.336042	-0.0789869	0.275177	0.107894	0.264298	0.297707	0.271772	0.0909151	0.181536	0.112803	0.385149	-0.282958	-0.23773	0.0334289	0.0955944	0.358095	0.37339	0.364137	0.376274	0.424903	0.274644	0.277874	0.253551	0.255202	-0.0589631	0.305456	-0.140161	0.204498	0.354769	0.302099	0.264107	0.238444	0.414097	0.415128	0.180679	0.356534	0.32876	0.331913	0.15339	0.358071	0.367852	-0.146267	0.2789	0.0946471	0.390431	-0.180422	-0.00437788	-0.229966
H063_pOme1	0.393705	0.338182	-0.0359427	0.28537	0.114977	0.202126	0.295085	0.202998	0.160891	0.186286	0.13252	0.395901	-0.228773	-0.222574	0.0677042	0.145501	0.291311	0.356089	0.386507	0.3738	0.374377	0.281345	0.209162	0.154111	0.316455	-0.0162949	0.297718	-0.110446	0.265472	0.336406	0.333631	0.298874	0.259434	0.354622	0.361101	0.180058	0.304337	0.287972	0.328327	0.199192	0.326221	0.343989	-0.121339	0.326676	0.119996	0.42239	-0.1687	-0.00856157	-0.239533
H064_pOme1	0.373047	0.357141	-0.0669772	0.230604	0.100517	0.240637	0.300278	0.244683	0.0966372	0.198299	0.142263	0.366424	-0.211257	-0.226714	0.0841875	0.1596	0.366955	0.370364	0.361708	0.370625	0.418143	0.263154	0.257678	0.227722	0.293753	-0.0393505	0.308067	-0.0759306	0.21368	0.359403	0.321245	0.277103	0.257774	0.412992	0.401269	0.171713	0.348623	0.329953	0.320641	0.167987	0.351208	0.344183	-0.121851	0.361021	0.155455	0.412769	-0.152841	-0.00197388	-0.176337
H077_pOme1	0.390701	0.386247	-0.0793948	0.233147	0.102515	0.339776	0.304215	0.364464	0.0427727	0.245646	0.118526	0.346195	-0.238831	-0.22414	0.0649158	0.140955	0.375898	0.362152	0.353103	0.370897	0.404988	0.268085	0.316192	0.266529	0.287143	-0.0470595	0.29104	-0.120406	0.178869	0.349485	0.284631	0.239987	0.23972	0.414854	0.410322	0.220395	0.388647	0.373921	0.311415	0.169861	0.376737	0.356939	-0.129877	0.339764	0.1663	0.410593	-0.174062	-0.0108107	-0.219178
H083_pOme1	0.386599	0.392661	-0.0917286	0.246631	0.104867	0.282766	0.301144	0.291132	0.0190297	0.192432	0.150371	0.348549	-0.230603	-0.232982	0.0242547	0.0771376	0.397766	0.381357	0.316991	0.354638	0.445182	0.240403	0.317044	0.30587	0.245359	-0.047935	0.332678	-0.120446	0.167944	0.347303	0.285669	0.232772	0.228562	0.440292	0.437495	0.185965	0.383685	0.342496	0.29927	0.150699	0.333678	0.369276	-0.0616929	0.301188	0.0982725	0.440874	-0.165788	0.00597493	-0.231683
H084_pOme1	0.388063	0.370383	-0.0788288	0.192634	0.0992917	0.244869	0.284019	0.244287	0.101877	0.198634	0.130203	0.349003	-0.237005	-0.203742	0.0492203	0.125777	0.337161	0.348216	0.332864	0.352507	0.386172	0.252682	0.254127	0.218179	0.268375	-0.0570929	0.295644	-0.117688	0.199152	0.348032	0.293665	0.253257	0.210381	0.37914	0.375213	0.183355	0.332832	0.317901	0.308962	0.157073	0.348991	0.351607	-0.125087	0.304252	0.101302	0.399184	-0.172821	-0.0142919	-0.206791
H086_pOme1	0.375509	0.369286	-0.074661	0.269998	0.109766	0.202936	0.316804	0.207931	0.111843	0.173125	0.134984	0.362674	-0.226688	-0.201859	0.0781557	0.142319	0.337006	0.363637	0.34392	0.370578	0.403805	0.245965	0.263447	0.220261	0.281405	-0.0319008	0.307921	-0.127319	0.227794	0.367217	0.311316	0.279191	0.251379	0.395657	0.383363	0.178331	0.327007	0.306927	0.307837	0.164123	0.333535	0.339321	-0.104323	0.313311	0.138317	0.410027	-0.171831	-0.0226583	-0.223694
H087_pPer1	0.339298	0.371158	-0.0961113	0.248104	0.115125	0.287122	0.288543	0.290483	0.108301	0.194228	0.135588	0.358481	-0.238632	-0.212726	0.0337822	0.101925	0.373492	0.361081	0.32101	0.357538	0.409065	0.246802	0.307353	0.27891	0.241501	-0.0648243	0.291554	-0.1106	0.202134	0.349537	0.28777	0.240674	0.221207	0.413413	0.397624	0.179075	0.368716	0.362423	0.304096	0.166916	0.382326	0.355143	-0.112645	0.309554	0.0832359	0.381521	-0.172994	-0.0361036	-0.225332
H089_pOme1	0.336757	0.396205	-0.0936545	0.24413	0.0742528	0.287147	0.294711	0.284267	0.0740576	0.19612	0.146505	0.321307	-0.235388	-0.230542	0.0481494	0.120561	0.374857	0.371601	0.329476	0.362603	0.432754	0.268511	0.277667	0.25035	0.232442	-0.0414149	0.340114	-0.116505	0.199141	0.362663	0.272901	0.229161	0.209196	0.435984	0.419505	0.175268	0.37769	0.356067	0.303607	0.14798	0.367617	0.373407	-0.155387	0.340414	0.123237	0.414791	-0.188224	-0.0231812	-0.228443
H091_pOme1	0.380025	0.401143	-0.101683	0.241347	0.0773614	0.368861	0.335733	0.395337	0.085256	0.114582	0.11207	0.341378	-0.257837	-0.197083	0.0174436	0.0708715	0.395738	0.352878	0.244016	0.3507	0.401678	0.24906	0.357707	0.302934	0.241315	-0.063124	0.290803	-0.131518	0.197074	0.332112	0.246596	0.219554	0.178693	0.408366	0.405127	0.0821455	0.396673	0.393768	0.304794	0.13988	0.40162	0.354909	-0.185365	0.31409	0.109356	0.416145	-0.189604	-0.0258102	-0.220007
H092_pPer1	0.360218	0.341476	-0.0785839	0.260249	0.110918	0.277837	0.301545	0.272333	0.0553226	0.178288	0.1382	0.310988	-0.266309	-0.205508	0.0609073	0.115994	0.352746	0.367462	0.361977	0.387874	0.394269	0.257838	0.237021	0.208905	0.243325	-0.0379336	0.281586	-0.118976	0.196566	0.373496	0.292095	0.231772	0.243718	0.394079	0.386397	0.194489	0.354045	0.3372	0.310919	0.176742	0.351469	0.349301	-0.120486	0.329922	0.116474	0.384794	-0.169102	-0.00246679	-0.221042
H094_pOme1	0.370354	0.302081	0.0371597	0.307771	0.105816	0.18001	0.270018	0.182538	0.174722	0.191127	0.140672	0.362562	-0.249285	-0.216292	0.0652554	0.139181	0.304334	0.336951	0.336605	0.353237	0.377251	0.290102	0.223606	0.183336	0.296537	-0.0505429	0.282187	-0.130779	0.263607	0.362529	0.322077	0.296771	0.24506	0.363679	0.348335	0.170532	0.292816	0.286245	0.32308	0.161728	0.350983	0.341147	-0.187932	0.256112	0.117263	0.401687	-0.182624	-0.00731649	-0.227086
H098_pOme1	0.370466	0.373894	-0.0831264	0.222552	0.106856	0.249835	0.321271	0.253001	0.0578516	0.156434	0.130687	0.355763	-0.26682	-0.211913	0.0458297	0.106893	0.369678	0.368694	0.343884	0.360647	0.41154	0.24246	0.267412	0.235365	0.237034	-0.0312442	0.350869	-0.130576	0.190557	0.359325	0.293739	0.2462	0.223457	0.412084	0.390471	0.163702	0.351626	0.325119	0.303145	0.142996	0.337223	0.354289	-0.129882	0.304427	0.0990561	0.452379	-0.176788	-0.0375054	-0.205938
H100_pPer1	0.344221	0.335798	-0.0449209	0.242487	0.131292	0.189108	0.295437	0.189183	0.0800326	0.201628	0.154385	0.338912	-0.228257	-0.209393	0.0111688	0.0593017	0.326657	0.371545	0.346318	0.379793	0.409714	0.254106	0.204069	0.172302	0.231374	-0.0430488	0.322282	-0.123261	0.193084	0.393163	0.298047	0.235801	0.236093	0.392244	0.387288	0.18231	0.317444	0.299487	0.328021	0.145132	0.340499	0.373916	-0.106838	0.291167	0.109898	0.425664	-0.172473	0.00368111	-0.200744
H112_pPer1	0.36786	0.332087	-0.0809886	0.249475	0.112076	0.245749	0.285885	0.261467	0.102714	0.221171	0.130634	0.337628	-0.267328	-0.220106	0.0478135	0.111649	0.33308	0.353845	0.351078	0.367468	0.395096	0.28227	0.227203	0.193562	0.267572	-0.050703	0.293875	-0.138973	0.205225	0.351881	0.310297	0.254364	0.250214	0.383575	0.389587	0.19512	0.33235	0.3165	0.326538	0.165692	0.361363	0.331722	-0.113893	0.267341	0.116016	0.394663	-0.169504	-0.00555966	-0.191931
H113_pOme1	0.342858	0.359338	-0.0394182	0.255027	0.0952097	0.271197	0.264921	0.271384	0.0504988	0.200682	0.151677	0.3337	-0.229481	-0.217682	0.0766263	0.154447	0.334821	0.357022	0.361152	0.374808	0.390321	0.258141	0.245817	0.199843	0.245488	0.0146726	0.332027	-0.121248	0.181734	0.371039	0.295331	0.241637	0.226533	0.38635	0.391183	0.172194	0.342785	0.322242	0.304494	0.153288	0.342085	0.352995	-0.142744	0.332337	0.113437	0.410288	-0.178201	-0.0102636	-0.231604
H114_pOme2	0.373674	0.371415	-0.0874722	0.205367	0.0966391	0.271306	0.310975	0.268223	0.0297707	0.189083	0.15029	0.346625	-0.242769	-0.218194	0.0564617	0.115876	0.352486	0.368251	0.347105	0.35993	0.422443	0.249473	0.28434	0.236845	0.262949	-0.0377194	0.31133	-0.107944	0.166707	0.360957	0.264314	0.219761	0.197151	0.41698	0.411171	0.191449	0.362571	0.33551	0.311645	0.151906	0.35902	0.349871	-0.166085	0.304501	0.0955557	0.434793	-0.184962	0.0196164	-0.189063
H116_pOme1	0.381961	0.40217	-0.0970714	0.229984	0.116451	0.255487	0.303774	0.263258	0.0773956	0.20583	0.14629	0.365716	-0.224677	-0.206568	0.0584057	0.124432	0.395342	0.372874	0.358347	0.366047	0.432528	0.259426	0.265765	0.241749	0.279118	-0.0533558	0.315847	-0.119538	0.186239	0.356195	0.291895	0.244661	0.214896	0.434045	0.41742	0.202065	0.369476	0.343913	0.30528	0.167875	0.347952	0.366684	-0.129672	0.324991	0.143315	0.472284	-0.173814	-0.00756964	-0.223424
H122_pPer1	0.333589	0.343342	-0.0381751	0.250759	0.0947228	0.294688	0.266064	0.292427	0.0487678	0.20844	0.134893	0.351125	-0.244867	-0.206602	0.0435606	0.115514	0.335034	0.344399	0.357278	0.368271	0.378225	0.272961	0.282763	0.260693	0.252218	-0.0349439	0.320633	-0.100108	0.173534	0.341187	0.306933	0.273585	0.221711	0.368341	0.376359	0.183763	0.339005	0.323882	0.329204	0.153611	0.365658	0.334525	-0.165455	0.307667	0.123107	0.385777	-0.169342	-0.0224287	-0.21136
H128_p2Ome	0.353207	0.319051	-0.0954303	0.243614	0.110399	0.236765	0.280343	0.241791	0.0802404	0.187913	0.124752	0.333531	-0.276917	-0.228171	0.0724881	0.137478	0.323835	0.357494	0.346474	0.377422	0.391295	0.259866	0.21939	0.205698	0.249394	-0.0525218	0.300072	-0.135281	0.20789	0.347801	0.304732	0.249215	0.238757	0.38352	0.382471	0.178617	0.330328	0.320819	0.325826	0.165546	0.361794	0.337138	-0.121846	0.274357	0.112514	0.409032	-0.173781	-0.0266135	-0.209039
H142_pOme1	0.365914	0.336766	-0.0736033	0.230494	0.106291	0.231354	0.285136	0.236951	0.108794	0.201342	0.126978	0.375274	-0.21772	-0.220508	0.0407807	0.0996261	0.335706	0.357557	0.343861	0.368454	0.392181	0.273675	0.247808	0.220908	0.259055	-0.0351153	0.31045	-0.124824	0.22572	0.341615	0.303301	0.263075	0.224279	0.380148	0.383731	0.194782	0.327056	0.313649	0.323739	0.157738	0.341975	0.344177	-0.104897	0.336705	0.11603	0.408105	-0.165999	-0.00941964	-0.193035
H143_pOme1	0.315546	0.357786	-0.0396801	0.248181	0.0907936	0.284965	0.304731	0.295753	0.0885901	0.178475	0.12775	0.358737	-0.241912	-0.211636	0.0502767	0.115536	0.364935	0.368264	0.342201	0.372746	0.412112	0.265419	0.225474	0.197611	0.259441	-0.0135631	0.31083	-0.125525	0.218204	0.365698	0.315814	0.265184	0.245811	0.407726	0.407354	0.171783	0.359143	0.337088	0.329379	0.16139	0.356015	0.345883	-0.125867	0.312434	0.110372	0.4178	-0.170562	-0.0170469	-0.215811
H144_pOme1_xO	0.300613	0.348885	-0.0223931	0.261293	0.11959	0.279808	0.253946	0.282562	-0.000148344	0.184239	0.121235	0.326944	-0.290089	-0.222583	0.0294388	0.0891757	0.388693	0.368134	0.336746	0.36501	0.43287	0.236147	0.229639	0.225061	0.237093	-0.0265154	0.309025	-0.120694	0.16348	0.339829	0.287623	0.229026	0.225119	0.441201	0.429008	0.180859	0.377313	0.348377	0.309657	0.157199	0.361103	0.358653	-0.119797	0.278365	0.0614927	0.39482	-0.172638	-0.0353758	-0.214696
H147_pPer2	0.330429	0.372346	-0.0724753	0.219855	0.116426	0.261079	0.288571	0.274263	0.0989929	0.211912	0.139696	0.385602	-0.246628	-0.206429	0.0453086	0.121322	0.361207	0.358299	0.344421	0.362905	0.406222	0.260511	0.294144	0.248802	0.23833	-0.0492028	0.300413	-0.130427	0.213366	0.346917	0.295599	0.249749	0.2462	0.408386	0.395391	0.19787	0.349736	0.33325	0.32252	0.151467	0.346469	0.342838	-0.146481	0.363286	0.162987	0.418837	-0.169269	-0.0184377	-0.202008
H152_pPer1	0.367473	0.350577	-0.0660414	0.251442	0.124914	0.263694	0.287247	0.268174	0.0732123	0.162634	0.136411	0.321188	-0.240944	-0.204356	0.0474308	0.108276	0.356355	0.377701	0.339482	0.377717	0.426996	0.245938	0.270139	0.239318	0.233886	-0.00128632	0.357593	-0.141464	0.189907	0.369346	0.271535	0.213389	0.22549	0.427269	0.415153	0.15984	0.366887	0.336897	0.304159	0.142221	0.34206	0.338974	-0.123348	0.295025	0.0812872	0.484661	-0.167234	-0.0504373	-0.182342
H158_pPer1	0.297819	0.377345	-0.102106	0.245322	0.13743	0.361966	0.297058	0.352289	0.0156241	0.157701	0.113471	0.305899	-0.251016	-0.228097	-0.00807139	0.0387099	0.406425	0.390208	0.326849	0.368737	0.462196	0.210212	0.317229	0.298339	0.213604	-0.0020294	0.39112	-0.128552	0.169571	0.35341	0.261254	0.212967	0.224787	0.473607	0.465331	0.163563	0.425379	0.39077	0.265752	0.137335	0.366384	0.357086	-0.107931	0.372143	0.119562	0.468591	-0.17524	-0.0439818	-0.267154
H160_pPer1	0.361063	0.354556	-0.0872974	0.251694	0.147642	0.331501	0.298774	0.318247	0.00307247	0.151452	0.137091	0.319862	-0.250778	-0.229734	0.0512463	0.0727457	0.383381	0.37975	0.338281	0.367311	0.434353	0.201948	0.271402	0.250424	0.191895	-0.034877	0.38318	-0.117503	0.158651	0.32469	0.259378	0.216065	0.1892	0.434596	0.440885	0.158583	0.398564	0.367122	0.286334	0.14032	0.347455	0.331399	-0.0823367	0.349524	0.0615376	0.476371	-0.166566	-0.0510482	-0.232529
H162_p2Ome1	0.341782	0.363651	-0.0557155	0.246182	0.122101	0.314809	0.309158	0.324026	0.0313216	0.180359	0.161509	0.354001	-0.246898	-0.223383	0.049144	0.115942	0.397532	0.38432	0.353686	0.381826	0.436855	0.235381	0.282439	0.267216	0.267446	-0.0199587	0.30708	-0.0995227	0.1835	0.380841	0.306452	0.274741	0.230411	0.444444	0.436743	0.189556	0.396557	0.361032	0.285971	0.159954	0.340804	0.373017	-0.0964974	0.357113	0.125534	0.457675	-0.160191	-0.0152613	-0.2107
H166_pOme1	0.364595	0.35538	-0.0594015	0.239096	0.106876	0.258193	0.286264	0.267712	0.0733098	0.224949	0.141651	0.369619	-0.249847	-0.212124	0.0461384	0.11833	0.367404	0.356716	0.35884	0.370679	0.397169	0.269867	0.273827	0.250114	0.263204	-0.0405022	0.318026	-0.109839	0.190556	0.355074	0.319746	0.258241	0.264586	0.395182	0.389168	0.233349	0.345666	0.327274	0.32277	0.16106	0.34682	0.348237	-0.111937	0.335506	0.126806	0.3979	-0.163345	-0.00716935	-0.219858
H173_pOme1	0.391628	0.3506	-0.0755326	0.23863	0.09549	0.265028	0.325107	0.272899	0.0770965	0.226464	0.148848	0.375657	-0.263284	-0.230532	0.038367	0.101952	0.360742	0.364907	0.382598	0.378093	0.397352	0.289618	0.249622	0.219576	0.260843	-0.0248813	0.279574	-0.129392	0.211239	0.365271	0.315233	0.26227	0.246557	0.39771	0.388004	0.215443	0.34454	0.331518	0.324389	0.166679	0.361075	0.346092	-0.131181	0.309204	0.162272	0.389222	-0.16899	-0.00840239	-0.226824
H176_p2Ome1_TR	0.363806	0.384384	-0.0711852	0.231493	0.0936367	0.318996	0.306633	0.331688	0.119878	0.208356	0.142756	0.32655	-0.23758	-0.209579	0.0728182	0.149743	0.378067	0.376188	0.344231	0.376066	0.434374	0.267193	0.275246	0.21836	0.28763	-0.0210767	0.282645	-0.0224708	0.22354	0.349764	0.301164	0.265923	0.222708	0.428391	0.42603	0.177249	0.391647	0.357551	0.322391	0.173203	0.353977	0.389925	-0.167902	0.337618	0.200434	0.402545	-0.172202	0.0268991	-0.19296
H178_pOme1_xO	0.304332	0.349311	-0.125348	0.286789	0.141048	0.265266	0.303372	0.268118	0.00763002	0.170409	0.131232	0.300203	-0.250747	-0.223628	0.0721449	0.099512	0.370145	0.386924	0.307611	0.350802	0.455146	0.200193	0.256121	0.259607	0.243468	-0.015452	0.376539	-0.085377	0.177012	0.356869	0.255145	0.19338	0.213591	0.444487	0.448873	0.166193	0.375127	0.323779	0.274765	0.145449	0.302567	0.34401	-0.0488766	0.308869	0.0837477	0.450328	-0.156389	-0.035883	-0.224164
H182_pPer1_cO	0.365066	0.327075	-0.0598182	0.257819	0.0997564	0.233617	0.260707	0.238591	0.122191	0.198109	0.132612	0.351433	-0.265917	-0.228514	0.033129	0.0983415	0.322205	0.341282	0.3426	0.359994	0.373497	0.267231	0.226776	0.196988	0.254681	-0.0592373	0.292932	-0.136577	0.222007	0.348706	0.305968	0.261658	0.244512	0.363103	0.36196	0.186545	0.314499	0.298179	0.318468	0.159224	0.344696	0.323629	-0.152573	0.28792	0.116871	0.373723	-0.180771	-0.0199802	-0.225477
H185_pOme1	0.370177	0.321	-0.0693525	0.283865	0.105113	0.245643	0.266008	0.251672	0.214936	0.182055	0.12841	0.374549	-0.215496	-0.209272	0.0632581	0.133125	0.341507	0.357065	0.377032	0.379449	0.394983	0.27411	0.231361	0.189178	0.285145	-0.0283005	0.283992	-0.100165	0.288347	0.356696	0.34481	0.29792	0.286771	0.385294	0.387794	0.162271	0.334986	0.325228	0.331672	0.166019	0.362387	0.341363	-0.13303	0.344467	0.157449	0.397897	-0.15993	-0.00984863	-0.212307
H194_pOme1	0.381327	0.329036	-0.0724878	0.270462	0.108456	0.204363	0.296859	0.222958	0.137086	0.189123	0.116734	0.367674	-0.238341	-0.22263	0.0647524	0.129775	0.308547	0.354015	0.369395	0.376229	0.377477	0.2727	0.235714	0.210927	0.267294	-0.027109	0.296154	-0.127668	0.248931	0.361506	0.332589	0.288792	0.269428	0.361194	0.36194	0.179432	0.303807	0.297597	0.34198	0.158704	0.351499	0.341504	-0.155843	0.275968	0.16604	0.396403	-0.177513	0.00301335	-0.227419
H197_p2Ome1_TR	0.32791	0.387995	-0.0973113	0.216603	0.0923243	0.311887	0.303698	0.310338	0.0728644	0.196129	0.146446	0.307879	-0.193147	-0.218335	0.075719	0.149797	0.377148	0.372018	0.320494	0.369273	0.432358	0.238717	0.285144	0.228439	0.261858	-0.0156107	0.329052	-0.0892155	0.18875	0.366126	0.284274	0.251947	0.207258	0.437851	0.43252	0.191626	0.382997	0.35239	0.296186	0.152644	0.341673	0.365514	-0.153733	0.407424	0.172915	0.450385	-0.171344	-0.0239015	-0.173824
H201_pOme1	0.318232	0.388174	-0.100296	0.202986	0.10034	0.319363	0.304055	0.320359	0.0596613	0.196563	0.168096	0.320633	-0.271812	-0.230284	0.0599203	0.133478	0.402068	0.381729	0.340277	0.371555	0.448189	0.247119	0.295821	0.258159	0.268375	-0.0399456	0.290509	-0.123596	0.175622	0.342408	0.302659	0.252479	0.233818	0.457429	0.442519	0.189525	0.400563	0.375409	0.294499	0.160631	0.371607	0.375163	-0.154582	0.335342	0.162555	0.424643	-0.176138	-0.000100188	-0.232739
H207_pPer1	0.389802	0.385885	-0.0802973	0.241093	0.084232	0.316338	0.317107	0.323271	0.0628948	0.251261	0.157985	0.351563	-0.266873	-0.231717	0.0556968	0.131909	0.373669	0.361264	0.328608	0.359746	0.421044	0.276285	0.300106	0.274229	0.271284	-0.0337331	0.309602	-0.0938931	0.176509	0.351428	0.299895	0.259539	0.23573	0.423558	0.419486	0.224404	0.383972	0.358467	0.320931	0.158492	0.35824	0.366904	-0.177725	0.351188	0.106984	0.433389	-0.175534	-0.00659043	-0.229613
H215_pOme1	0.388391	0.366273	-0.0895893	0.262992	0.108148	0.245249	0.284668	0.244742	0.110435	0.196973	0.153653	0.390583	-0.226722	-0.222789	0.0439318	0.0996684	0.371486	0.367923	0.350764	0.376402	0.40778	0.260351	0.26828	0.230691	0.276149	-0.0386507	0.2838	-0.12641	0.222851	0.35424	0.330129	0.280877	0.260063	0.402026	0.39154	0.191761	0.345807	0.32467	0.328275	0.184103	0.342591	0.359234	-0.112174	0.29609	0.126205	0.405005	-0.159848	-0.021262	-0.233359
H219_p2Ome2_TR	0.384412	0.355811	-0.0298154	0.248823	0.112012	0.256873	0.310029	0.26094	0.083179	0.180425	0.157925	0.385326	-0.224223	-0.219707	0.0849448	0.146922	0.33471	0.378902	0.367048	0.382649	0.409129	0.27783	0.243709	0.19576	0.300387	-0.00322014	0.33919	-0.0995208	0.204292	0.372473	0.31173	0.267956	0.259513	0.404532	0.413487	0.177192	0.351286	0.33175	0.32854	0.183129	0.340553	0.366567	-0.102708	0.33355	0.110328	0.433275	-0.158294	0.0102428	-0.235995
H228_pOme1_x	0.36468	0.359213	-0.0898382	0.273004	0.116873	0.307204	0.280219	0.314444	0.0298307	0.197822	0.153038	0.299841	-0.249604	-0.223466	0.0500155	0.0954507	0.376484	0.370372	0.329385	0.362155	0.434248	0.218976	0.26685	0.262098	0.221526	-0.00915826	0.343526	-0.134172	0.15872	0.346744	0.255128	0.212764	0.16877	0.433464	0.44125	0.178329	0.385546	0.342141	0.283723	0.140269	0.310153	0.336548	-0.099989	0.369644	0.097289	0.47153	-0.16345	-0.0342135	-0.234771
H231_pOme1	0.374484	0.349535	-0.0731544	0.251314	0.102755	0.238201	0.278192	0.232327	0.128323	0.215939	0.155876	0.395226	-0.209326	-0.215929	0.0681587	0.136832	0.347409	0.367233	0.363918	0.370345	0.414844	0.261218	0.249119	0.225008	0.287391	-0.0431915	0.274093	-0.0860836	0.236636	0.356046	0.343164	0.295458	0.275183	0.408838	0.404593	0.193329	0.344952	0.316048	0.321473	0.173478	0.340109	0.358403	-0.138235	0.30111	0.116653	0.40703	-0.168959	-0.0192144	-0.204975
H233_pOme1_TR	0.363002	0.364959	-0.124192	0.225117	0.102174	0.282243	0.296957	0.289142	0.0742215	0.211851	0.166339	0.317844	-0.279138	-0.221481	0.0536599	0.120764	0.373381	0.37079	0.348059	0.371619	0.426861	0.25501	0.272821	0.246711	0.244069	-0.0181521	0.308373	-0.0795902	0.185618	0.365345	0.292959	0.243399	0.217364	0.421235	0.418706	0.202555	0.369734	0.340844	0.312696	0.172102	0.34157	0.368172	-0.144851	0.345698	0.159548	0.414815	-0.169583	0.0129009	-0.221279
H235_pOme1	0.386941	0.392971	-0.0928539	0.252148	0.107499	0.269702	0.316962	0.270883	0.0684188	0.17711	0.129551	0.36374	-0.25246	-0.243203	0.0580997	0.126838	0.395602	0.379772	0.344798	0.376429	0.434702	0.245596	0.274904	0.245315	0.288052	-0.0313059	0.298773	-0.129333	0.213885	0.358527	0.309405	0.264712	0.253395	0.441043	0.416346	0.169585	0.374537	0.345824	0.317787	0.163008	0.349979	0.37009	-0.126298	0.332043	0.112628	0.443458	-0.174147	-0.039398	-0.259109
H240_pOme1_TR	0.363602	0.362623	-0.12247	0.237045	0.0920266	0.243778	0.287563	0.249023	0.062693	0.206063	0.163234	0.31706	-0.241665	-0.225774	0.0598248	0.133803	0.345641	0.367256	0.350045	0.367599	0.41914	0.255624	0.261387	0.24634	0.25375	-0.0228315	0.300733	-0.0839285	0.183162	0.365238	0.297383	0.24658	0.219398	0.40641	0.410433	0.198033	0.345581	0.315805	0.311779	0.172225	0.333936	0.363525	-0.141299	0.327072	0.135877	0.416111	-0.172011	0.0139979	-0.225336
H243_pOme1	0.357654	0.374972	-0.0950699	0.23902	0.104183	0.284206	0.341721	0.289355	0.143632	0.19633	0.147456	0.341906	-0.213644	-0.21471	0.0533901	0.119269	0.359069	0.37255	0.352411	0.374455	0.406674	0.272845	0.265954	0.236769	0.266007	-0.0322173	0.275469	-0.127635	0.241687	0.349715	0.314818	0.264256	0.241187	0.403668	0.398973	0.173956	0.363516	0.339571	0.322327	0.166918	0.349925	0.335994	-0.118345	0.333286	0.0989772	0.436071	-0.168642	-0.0223725	-0.189444
H245_pOme	0.360791	0.377235	-0.0808845	0.235692	0.0505692	0.306355	0.325106	0.301246	0.0734349	0.197887	0.131448	0.338129	-0.227887	-0.230954	-0.0174351	0.0521824	0.391637	0.350212	0.312819	0.358097	0.401879	0.293052	0.312024	0.270869	0.240354	-0.0588571	0.294354	-0.124835	0.209393	0.368442	0.280014	0.247609	0.224821	0.401938	0.388382	0.188686	0.362439	0.348689	0.322897	0.149168	0.365773	0.349006	-0.198177	0.266118	0.125052	0.378927	-0.193702	-0.0133543	-0.219315
H246_p2Ome1	0.384222	0.362863	-0.06893	0.256559	0.106632	0.269311	0.333352	0.263389	0.0611315	0.170517	0.146011	0.358082	-0.256343	-0.232254	0.0281194	0.0868758	0.378791	0.368554	0.349362	0.37822	0.407469	0.262307	0.265995	0.225609	0.254505	-0.0398555	0.332107	-0.134235	0.211249	0.352788	0.311228	0.264329	0.243616	0.400723	0.387356	0.165655	0.357346	0.33963	0.308779	0.167179	0.363283	0.349271	-0.134896	0.327804	0.120791	0.408494	-0.183242	-0.0281599	-0.25775
H258_pOme1	0.348518	0.35049	-0.0790418	0.236935	0.120431	0.269778	0.304593	0.275065	0.0635865	0.19471	0.145598	0.341529	-0.24027	-0.226043	-0.000187348	0.0493523	0.378515	0.375383	0.344389	0.380194	0.418004	0.249146	0.253977	0.220049	0.248591	-0.0424107	0.343504	-0.105658	0.203112	0.382373	0.302403	0.250122	0.245561	0.413472	0.403556	0.172737	0.359585	0.332059	0.323511	0.159595	0.344942	0.349409	-0.109512	0.317938	0.101393	0.443713	-0.172088	-0.0296308	-0.229553
H259_pOme1	0.335897	0.389939	-0.118137	0.229209	0.110656	0.321045	0.292142	0.309958	-0.0116232	0.16846	0.157553	0.304525	-0.264455	-0.246622	0.0306117	0.0997493	0.422323	0.375779	0.319428	0.363684	0.449309	0.217988	0.297964	0.292136	0.248191	-0.0269506	0.339042	-0.122908	0.153493	0.358794	0.280691	0.229394	0.211183	0.45706	0.441334	0.189221	0.403509	0.367332	0.264461	0.149964	0.33772	0.362163	-0.118801	0.360467	0.100524	0.496687	-0.17459	-0.0115375	-0.22847
H262_pOme2	0.353808	0.342918	-0.0817825	0.294646	0.123794	0.213528	0.301162	0.211561	0.135242	0.165185	0.139792	0.39092	-0.2404	-0.241658	0.0740407	0.143002	0.345899	0.372962	0.354957	0.375518	0.412974	0.265067	0.218791	0.199984	0.310234	-0.0290646	0.288044	-0.135226	0.243541	0.350511	0.338852	0.296904	0.266972	0.408108	0.396996	0.16795	0.338792	0.312744	0.329429	0.186974	0.345273	0.347722	-0.0753103	0.344877	0.129199	0.422511	-0.162461	-0.0135113	-0.242234
M054_pOme	0.369163	0.374265	-0.0860435	0.243641	0.101147	0.257643	0.297353	0.273852	0.130649	0.190873	0.115098	0.355248	-0.242224	-0.21861	0.0169109	0.0874951	0.345049	0.338219	0.312824	0.348458	0.379852	0.266667	0.288878	0.219048	0.245876	-0.0400449	0.364168	-0.144939	0.248677	0.327006	0.306498	0.248645	0.253891	0.379045	0.371382	0.174474	0.33365	0.31896	0.319111	0.157149	0.337214	0.35932	-0.135186	0.390634	0.177488	0.46219	-0.17359	-0.019699	-0.191679
M058_pOme	0.3498	0.391528	-0.113271	0.250166	0.100549	0.280955	0.2991	0.284794	0.0300436	0.170609	0.146595	0.322097	-0.273966	-0.224604	0.0494664	0.105686	0.364202	0.37029	0.343774	0.367716	0.415179	0.245026	0.266575	0.26356	0.261417	-0.0447843	0.335408	-0.11414	0.183751	0.363375	0.302839	0.257238	0.231326	0.414959	0.406804	0.179492	0.362076	0.337139	0.297291	0.162872	0.34976	0.362462	-0.091143	0.298984	0.0900938	0.405226	-0.163251	-0.0231117	-0.21161
M060_pPer	0.36923	0.372164	-0.0787552	0.217291	0.102544	0.253407	0.290853	0.261657	0.0439918	0.211024	0.131477	0.367334	-0.254276	-0.20897	0.0106665	0.0788066	0.359729	0.35135	0.340721	0.352905	0.402863	0.247024	0.287385	0.279756	0.239138	-0.0392739	0.320581	-0.129338	0.181201	0.338616	0.299598	0.24391	0.249133	0.401208	0.396137	0.211583	0.348252	0.323355	0.306122	0.149543	0.34114	0.364882	-0.119911	0.339241	0.126337	0.44316	-0.165217	-0.00510466	-0.2201
M070_pOme	0.3331	0.399343	-0.048698	0.232287	0.0672458	0.281219	0.287502	0.294817	-0.0329313	0.113516	0.122362	0.300149	-0.27267	-0.251932	0.00292368	0.0341741	0.419683	0.3511	0.251658	0.319155	0.438833	0.188416	0.298404	0.30289	0.18336	-0.017096	0.385587	-0.115445	0.148084	0.287467	0.235515	0.188678	0.16189	0.435958	0.428707	0.0980472	0.379313	0.341272	0.253752	0.0939018	0.321924	0.341735	-0.179134	0.363815	0.0465999	0.462435	-0.201249	-0.0380377	-0.139803
M083_pOme	0.330634	0.378641	-0.109024	0.288958	0.112808	0.299188	0.300757	0.320299	0.112939	0.197642	0.144232	0.360397	-0.194968	-0.22433	0.0637782	0.127083	0.379167	0.380507	0.337887	0.377939	0.436688	0.262321	0.271379	0.235192	0.278839	-0.0458868	0.282759	-0.141409	0.225968	0.369075	0.30825	0.269871	0.254271	0.431463	0.429683	0.174903	0.381581	0.352793	0.312527	0.173287	0.358771	0.344094	-0.127987	0.336139	0.130234	0.456834	-0.169857	-0.0381392	-0.2008
M086_pPer	0.365933	0.36066	-0.115789	0.214514	0.108197	0.242444	0.275313	0.261595	0.0695483	0.177467	0.128214	0.335699	-0.242451	-0.23198	0.0145407	0.0735984	0.357955	0.366404	0.337492	0.361799	0.424227	0.246829	0.285213	0.25018	0.220208	-0.0440503	0.306787	-0.12305	0.197928	0.357097	0.282136	0.232542	0.240485	0.411403	0.409133	0.179756	0.349931	0.314	0.302444	0.144432	0.33043	0.357343	-0.11978	0.275385	0.0902775	0.426442	-0.176049	-0.00730833	-0.20715
OC005_pOme	0.347218	0.36337	-0.107546	0.240578	0.141748	0.277847	0.281876	0.293276	0.0753928	0.169474	0.145306	0.369835	-0.270404	-0.203734	0.0306628	0.0951052	0.399285	0.380765	0.345967	0.379401	0.444202	0.240656	0.299235	0.241848	0.281644	-0.039662	0.294594	-0.101386	0.185444	0.368354	0.290395	0.25806	0.196183	0.445298	0.421984	0.174951	0.37976	0.361208	0.331415	0.160268	0.365154	0.381716	-0.0889642	0.342735	0.128888	0.446821	-0.16086	-0.00279104	-0.212088
OC015_pOme1	0.394592	0.388621	-0.0932041	0.236351	0.103446	0.292364	0.323017	0.311726	0.0517317	0.177938	0.149514	0.341054	-0.256658	-0.221854	0.0224684	0.0934439	0.380806	0.382392	0.339237	0.362479	0.449887	0.257893	0.271872	0.259334	0.248329	-0.0537628	0.335402	-0.10884	0.185064	0.365317	0.27851	0.243296	0.191613	0.445505	0.444451	0.17345	0.39053	0.355081	0.306382	0.157069	0.351245	0.37389	-0.164693	0.279372	0.0959218	0.445581	-0.179483	-0.00938507	-0.220108
OC022_pPer	0.333046	0.348577	-0.120023	0.238494	0.117725	0.310049	0.303762	0.311177	0.103939	0.178632	0.157271	0.327529	-0.171436	-0.205282	0.0336505	0.0931681	0.386088	0.364738	0.333135	0.377352	0.40866	0.267349	0.308796	0.281093	0.239225	-0.0285521	0.352918	-0.126453	0.232878	0.35914	0.280799	0.231885	0.209868	0.409636	0.396034	0.156289	0.374557	0.365016	0.312534	0.16314	0.374605	0.357416	-0.154382	0.33074	0.0733989	0.406545	-0.174204	-0.00703086	-0.215558
OC023_pPer	0.32627	0.351477	-0.122913	0.235343	0.103767	0.301009	0.32556	0.319726	0.0372808	0.153384	0.143026	0.320015	-0.246215	-0.209187	0.0639402	0.120172	0.361579	0.377694	0.352642	0.37505	0.413653	0.244314	0.288038	0.210854	0.233796	-0.0331508	0.329283	-0.0564582	0.169943	0.377506	0.270586	0.215261	0.203213	0.411096	0.410194	0.142083	0.374035	0.349004	0.307442	0.147677	0.339188	0.344043	-0.137995	0.294054	0.115618	0.438984	-0.181385	-0.0211223	-0.226343
OC034_pOme1	0.37654	0.336051	-0.0888493	0.234408	0.121505	0.237879	0.282735	0.231262	0.130201	0.19951	0.1417	0.359431	-0.226619	-0.203569	0.0495989	0.12301	0.352679	0.358139	0.380428	0.381458	0.386926	0.258241	0.225409	0.182263	0.282882	-0.0563009	0.30331	-0.122817	0.230169	0.369514	0.333539	0.281712	0.265789	0.388646	0.373575	0.179758	0.329925	0.316244	0.343153	0.173649	0.354879	0.352094	-0.152307	0.295913	0.109582	0.42267	-0.174894	-0.0175412	-0.205815
OC038_pPer	0.351112	0.364916	-0.0787172	0.205703	0.112135	0.273801	0.322574	0.295299	0.0752585	0.178115	0.14264	0.373105	-0.232706	-0.23276	0.0457084	0.10344	0.356583	0.376195	0.359502	0.374384	0.414778	0.248581	0.270758	0.245301	0.248101	-0.0323304	0.266643	-0.162323	0.196341	0.368117	0.284649	0.224572	0.228673	0.414578	0.408045	0.181472	0.363597	0.340761	0.309366	0.15659	0.345528	0.347664	-0.0687781	0.310674	0.147919	0.419264	-0.164123	-0.0199792	-0.227211
OC040_pOme	0.391251	0.341936	-0.0345027	0.300197	0.105694	0.196064	0.279993	0.207503	0.196428	0.173315	0.131911	0.397116	-0.238405	-0.219362	0.048405	0.113045	0.306578	0.354396	0.35007	0.380097	0.375083	0.269538	0.216591	0.184639	0.284102	-0.00330514	0.338988	-0.15442	0.27214	0.374261	0.320727	0.285134	0.250355	0.356326	0.363456	0.15581	0.30226	0.292929	0.325789	0.163974	0.33958	0.342785	-0.113931	0.2991	0.171463	0.443933	-0.169754	0.000541907	-0.231654
H143_rPer2	0.409333	0.392355	-0.0733181	0.233215	0.117605	0.279166	0.294879	0.294814	0.0216734	0.169831	0.121055	0.340004	-0.231497	-0.217924	0.0134112	0.0654399	0.384242	0.369719	0.319059	0.365441	0.424994	0.238487	0.280518	0.248331	0.229997	-0.0438867	0.320869	-0.122159	0.192004	0.363526	0.280885	0.227121	0.210701	0.423076	0.412594	0.171396	0.368777	0.332182	0.317513	0.142387	0.340793	0.34554	-0.14781	0.384127	0.136534	0.487426	-0.182611	-0.0298894	-0.224191
M086_rPer	0.352323	0.376433	-0.104787	0.215566	0.129086	0.263516	0.310184	0.283908	0.0328071	0.184739	0.148761	0.353589	-0.232704	-0.221884	0.0361917	0.0894821	0.383652	0.394939	0.354651	0.377195	0.450282	0.242495	0.280442	0.237468	0.258187	-0.0505944	0.302833	-0.112889	0.189955	0.386858	0.292859	0.24137	0.238023	0.44895	0.43889	0.190978	0.380438	0.348444	0.307281	0.158096	0.339104	0.363629	-0.0617924	0.334265	0.131431	0.431902	-0.157851	-0.00963021	-0.221573
OC010_r1Per1	0.359072	0.386643	-0.141229	0.238737	0.098504	0.306718	0.292032	0.300602	0.0615374	0.171378	0.169838	0.31654	-0.233314	-0.224476	0.0432581	0.0864199	0.38307	0.390934	0.312566	0.366987	0.455761	0.236617	0.281942	0.263922	0.278389	-9.24896e-05	0.30386	-0.117629	0.194088	0.371265	0.284359	0.246407	0.223379	0.457758	0.453271	0.162545	0.397814	0.359877	0.310203	0.165998	0.345574	0.374616	-0.127079	0.336323	0.243016	0.454622	-0.178024	-0.00656223	-0.218394
OC040_rPer	0.328011	0.393445	-0.121379	0.253287	0.140049	0.290004	0.306745	0.29312	0.107792	0.189374	0.159279	0.326752	-0.272617	-0.213661	0.0650954	0.134476	0.395631	0.39121	0.358618	0.381813	0.449303	0.239217	0.269801	0.232739	0.296942	0.00266584	0.281302	-0.12198	0.213063	0.370341	0.295764	0.249988	0.246829	0.452454	0.444652	0.169009	0.389074	0.357886	0.311883	0.176206	0.340273	0.383138	-0.0936028	0.370707	0.172171	0.422523	-0.15961	0.00366252	-0.241809
H002_iOme1	0.380542	0.343513	-0.0913082	0.295415	0.118095	0.243604	0.316021	0.247717	0.189437	0.185749	0.145945	0.376105	-0.216589	-0.226741	0.068611	0.144766	0.360505	0.364606	0.359682	0.376091	0.404292	0.262397	0.235528	0.189608	0.279269	-0.0368654	0.357678	-0.0697742	0.286828	0.361226	0.31915	0.291892	0.230093	0.396175	0.39166	0.158127	0.340359	0.3229	0.323615	0.161764	0.350395	0.356102	-0.16729	0.262572	0.135052	0.445628	-0.182743	0.00116805	-0.212715
H016_iPer	0.359497	0.303171	-0.0362997	0.305688	0.114722	0.170434	0.291275	0.172851	0.239838	0.136561	0.131124	0.404152	-0.250565	-0.190333	0.0401814	0.0983864	0.278236	0.345027	0.336004	0.364845	0.360207	0.270172	0.185316	0.166732	0.250875	-0.0319759	0.308435	-0.126931	0.308198	0.351471	0.333201	0.284794	0.278576	0.33683	0.348839	0.110345	0.282862	0.277573	0.332481	0.164629	0.341566	0.340127	-0.133774	0.248975	0.126755	0.383164	-0.165552	-0.00799507	-0.23658
H019_iOme	0.349643	0.360008	-0.0763798	0.245198	0.104877	0.183632	0.283062	0.183328	0.0793189	0.200513	0.137328	0.382621	-0.217679	-0.228824	0.0579378	0.114882	0.315033	0.366208	0.359484	0.368949	0.406508	0.264263	0.240397	0.222414	0.256569	-0.0266673	0.295488	-0.119458	0.20631	0.369596	0.321089	0.262413	0.275966	0.392823	0.388217	0.20744	0.314051	0.28368	0.324311	0.161682	0.31515	0.340512	-0.10792	0.301246	0.135715	0.407667	-0.165643	-0.00260904	-0.225575
H020_iOme4	0.384476	0.291941	-0.00226929	0.311888	0.128147	0.160086	0.307822	0.173806	0.241051	0.135461	0.117063	0.415684	-0.21716	-0.194198	0.0684099	0.130386	0.256303	0.348603	0.337576	0.353478	0.36911	0.275837	0.187939	0.156357	0.301769	-0.0273243	0.320672	-0.085204	0.297133	0.350334	0.338565	0.318745	0.249704	0.338674	0.353317	0.0888071	0.279137	0.26626	0.315155	0.170718	0.326161	0.337937	-0.101092	0.293877	0.130778	0.425744	-0.154789	-0.0158501	-0.215935
H021_iOme6	0.383862	0.3983	-0.118219	0.228347	0.0947142	0.262881	0.308524	0.272322	0.0833766	0.178114	0.133428	0.347508	-0.230133	-0.217536	0.0650786	0.128871	0.347535	0.379611	0.358683	0.362035	0.432567	0.234765	0.280349	0.26505	0.263959	-0.0280991	0.315613	-0.112849	0.191111	0.371854	0.303214	0.256451	0.24108	0.417837	0.427749	0.183033	0.361262	0.325524	0.309943	0.163505	0.332612	0.360317	-0.0971779	0.249438	0.105192	0.436404	-0.167381	-0.0117388	-0.220274
H042_iOme	0.381317	0.345252	-0.0683333	0.275747	0.0996186	0.188129	0.299281	0.196148	0.152803	0.185979	0.128657	0.373666	-0.225535	-0.21311	0.0742801	0.143313	0.289861	0.361624	0.353496	0.371424	0.387928	0.276787	0.209233	0.1744	0.254877	-0.00850757	0.326435	-0.118403	0.255771	0.357075	0.334904	0.29566	0.252405	0.369428	0.37494	0.164404	0.302515	0.283382	0.331314	0.162967	0.328733	0.342644	-0.110899	0.279152	0.119269	0.395394	-0.173884	0.00469904	-0.210544
H057_iOme1	0.394003	0.329829	-0.0469132	0.300459	0.11252	0.197165	0.315874	0.206316	0.196259	0.135151	0.118233	0.407219	-0.223731	-0.215358	0.0596678	0.122669	0.320698	0.365975	0.323151	0.365627	0.405237	0.266211	0.222794	0.19558	0.254131	-0.0441404	0.314601	-0.0914686	0.27433	0.376709	0.337959	0.305626	0.263547	0.385413	0.390459	0.107505	0.319102	0.302171	0.333384	0.149034	0.34693	0.355573	-0.138935	0.262471	0.141764	0.409931	-0.176085	-0.00588986	-0.239492
H064_iOme1	0.382567	0.360184	-0.0690961	0.265736	0.092218	0.1851	0.310539	0.183363	0.121885	0.207988	0.147834	0.391291	-0.206238	-0.220437	0.0895284	0.157316	0.307266	0.373834	0.358847	0.370595	0.413216	0.261921	0.23087	0.214113	0.290918	-0.010602	0.305617	-0.107365	0.246933	0.377129	0.328298	0.275435	0.268541	0.394052	0.39665	0.186204	0.317726	0.290543	0.322593	0.179219	0.328214	0.352097	-0.105122	0.333841	0.132527	0.434807	-0.158601	-0.00128986	-0.185808
H077_iOme1	0.396161	0.330543	0.0248553	0.299356	0.113987	0.172349	0.299824	0.186229	0.220525	0.161894	0.135943	0.416745	-0.261439	-0.178028	0.0427475	0.106957	0.262263	0.350297	0.364461	0.37625	0.359568	0.28415	0.210385	0.171171	0.270825	-0.0127645	0.342923	-0.092955	0.306988	0.357193	0.343498	0.315557	0.262825	0.333477	0.34565	0.121328	0.27918	0.275391	0.323113	0.173469	0.331166	0.341943	-0.108183	0.321579	0.145619	0.437088	-0.14716	0.0091734	-0.245072
H078_iOme1	0.385286	0.338234	-0.0309748	0.305574	0.122983	0.157103	0.281025	0.162132	0.220138	0.142228	0.136828	0.391562	-0.230764	-0.202618	0.0441197	0.107798	0.268738	0.356202	0.34161	0.357787	0.391656	0.263122	0.21073	0.184495	0.27945	-0.0202118	0.381339	-0.0901539	0.296508	0.367204	0.320897	0.30265	0.225656	0.361477	0.376924	0.134862	0.291644	0.271532	0.317312	0.163585	0.32288	0.348538	-0.126516	0.323242	0.144152	0.45441	-0.169459	0.0192171	-0.243337
H083_iOme1	0.395555	0.351781	-0.0696681	0.279616	0.105098	0.166765	0.319039	0.158389	0.175036	0.128138	0.157602	0.409338	-0.207281	-0.203138	0.062663	0.125955	0.327236	0.361981	0.288085	0.356444	0.402127	0.256048	0.234639	0.223758	0.264364	-0.0468315	0.289809	-0.0819215	0.276704	0.376385	0.349078	0.303059	0.293225	0.382048	0.380913	0.0822798	0.305515	0.284572	0.321047	0.163145	0.337813	0.340566	-0.149257	0.227413	0.095943	0.409158	-0.172411	-0.0165136	-0.221044
H086_iOme1	0.375723	0.342804	-0.0372965	0.297261	0.108712	0.184668	0.318955	0.191626	0.18766	0.118129	0.131118	0.397873	-0.182094	-0.201723	0.0687113	0.14002	0.303006	0.370438	0.322121	0.360297	0.412395	0.259754	0.215942	0.200126	0.283166	-0.0394095	0.305128	-0.0706322	0.279635	0.376644	0.333441	0.302843	0.262118	0.393377	0.398928	0.104717	0.317426	0.297814	0.326152	0.164739	0.344131	0.359049	-0.139453	0.27882	0.13829	0.415767	-0.171714	-0.00245382	-0.242584
H087_iOme1	0.346515	0.336013	-0.0561616	0.294924	0.126201	0.175283	0.313472	0.183258	0.163861	0.103723	0.132911	0.39246	-0.19554	-0.218506	0.060222	0.1226	0.337473	0.36785	0.297805	0.350656	0.42877	0.251203	0.218178	0.208162	0.254026	-0.0337396	0.334367	-0.0489999	0.26553	0.38139	0.310979	0.284208	0.237068	0.406793	0.401859	0.0882168	0.322073	0.306405	0.327982	0.141647	0.363686	0.360786	-0.138899	0.300605	0.111211	0.407654	-0.175767	-0.000687575	-0.20762
H089_iOme1	0.345953	0.364687	-0.0801263	0.253119	0.0828307	0.199247	0.266958	0.19706	0.0819892	0.189807	0.141193	0.333779	-0.244717	-0.230207	0.0463965	0.104331	0.287313	0.357424	0.326105	0.348427	0.408637	0.268363	0.248277	0.242084	0.218424	-0.0324491	0.34823	-0.124077	0.210067	0.363087	0.279831	0.244047	0.208249	0.387316	0.393149	0.171157	0.313839	0.286139	0.305559	0.146453	0.328343	0.376419	-0.157931	0.31473	0.121244	0.412	-0.188031	-0.0203981	-0.223762
H112_iOme1	0.368287	0.344061	-0.111913	0.251684	0.0878478	0.170411	0.281486	0.173776	0.103723	0.216412	0.135455	0.31525	-0.26926	-0.198138	0.0552215	0.107227	0.279816	0.357892	0.34294	0.359057	0.395372	0.265454	0.203412	0.193555	0.244785	-0.0278351	0.312714	-0.129125	0.199194	0.360828	0.278408	0.227247	0.22382	0.375465	0.387974	0.193321	0.298558	0.267947	0.309639	0.164594	0.323753	0.348134	-0.0945043	0.263546	0.112587	0.417586	-0.154824	0.0116649	-0.177063
H114_iOme2	0.353178	0.313149	-0.0991617	0.225221	0.093482	0.25561	0.298676	0.252208	0.0994791	0.198161	0.142645	0.339405	-0.247035	-0.21063	0.0670871	0.122371	0.319694	0.375741	0.359445	0.377353	0.413073	0.261884	0.237117	0.203158	0.241857	-0.0324693	0.309479	-0.133014	0.199311	0.352583	0.300378	0.250414	0.249188	0.407538	0.408177	0.180413	0.351402	0.328548	0.332478	0.164627	0.365103	0.340382	-0.123571	0.25494	0.0747252	0.417595	-0.17173	0.0114547	-0.174999
H116_iOme1	0.374263	0.368029	-0.0642715	0.279022	0.111337	0.145825	0.312666	0.135537	0.149249	0.161779	0.155542	0.406714	-0.214948	-0.205002	0.0594733	0.106788	0.284108	0.364093	0.365793	0.372149	0.393842	0.266473	0.228297	0.213945	0.278552	-0.047078	0.277996	-0.118234	0.248077	0.371491	0.343383	0.292688	0.27577	0.361876	0.367698	0.167592	0.286527	0.260461	0.337252	0.188177	0.318561	0.345714	-0.12634	0.238379	0.128178	0.405224	-0.170238	-0.0176336	-0.173092
H122_iOme1	0.356344	0.323678	-0.0456372	0.287172	0.0991383	0.222908	0.290668	0.24246	0.153436	0.160124	0.125567	0.38173	-0.216563	-0.206496	0.0566684	0.124741	0.301078	0.343286	0.322504	0.367502	0.363047	0.283949	0.241273	0.208852	0.254001	-0.0405877	0.295207	-0.120168	0.253492	0.355371	0.329048	0.298804	0.248215	0.347775	0.350461	0.143214	0.304287	0.299673	0.334617	0.152964	0.358833	0.332996	-0.181996	0.256245	0.119379	0.37677	-0.180093	-0.0111246	-0.220207
H128_iOme2	0.376155	0.294309	-0.0477052	0.272155	0.115607	0.180921	0.288517	0.18004	0.145407	0.161071	0.127758	0.384087	-0.211137	-0.216187	0.0852818	0.151248	0.258065	0.335364	0.348874	0.366649	0.347436	0.264382	0.201934	0.191197	0.266545	-0.0322379	0.285969	-0.11279	0.252303	0.352672	0.331899	0.294146	0.251735	0.32539	0.331416	0.158611	0.276881	0.26962	0.331023	0.170574	0.334558	0.323539	-0.119077	0.273102	0.110138	0.381709	-0.171884	-0.0123591	-0.240173
H142_iOme2	0.366316	0.315631	-0.074099	0.282955	0.118725	0.163752	0.264666	0.167167	0.111994	0.178751	0.11705	0.369086	-0.222667	-0.209817	0.0575376	0.102689	0.252766	0.359928	0.331221	0.363879	0.391953	0.271405	0.19993	0.178572	0.250449	-0.0240987	0.310359	-0.12027	0.240442	0.361111	0.305916	0.268084	0.235016	0.363483	0.383105	0.175197	0.290212	0.270847	0.320561	0.166487	0.319556	0.336824	-0.104726	0.270136	0.0925889	0.404551	-0.169229	-0.0250898	-0.204896
H143_iOme2	0.389503	0.332188	-0.0508233	0.294003	0.116099	0.20902	0.297346	0.223218	0.157307	0.159173	0.138567	0.389573	-0.239688	-0.217281	0.0331048	0.0896073	0.296241	0.343897	0.329757	0.359033	0.365309	0.286464	0.227492	0.182303	0.254813	-0.0318928	0.291864	-0.10441	0.264466	0.353371	0.323002	0.289284	0.246454	0.344656	0.34947	0.161064	0.298623	0.28274	0.340789	0.161534	0.331669	0.322065	-0.152743	0.2762	0.101413	0.408152	-0.184618	-0.00359987	-0.235556
H144_iOme1_xO	0.319006	0.374028	-0.0848918	0.255907	0.115126	0.291743	0.28614	0.294767	0.0642252	0.19779	0.127708	0.371794	-0.246125	-0.221607	0.0471042	0.105162	0.384865	0.383338	0.336156	0.372709	0.437126	0.25142	0.265165	0.239501	0.263318	-0.040348	0.305536	-0.130699	0.206372	0.34554	0.311541	0.255646	0.242405	0.448176	0.432219	0.193177	0.391634	0.364718	0.314076	0.17472	0.355805	0.363518	-0.0784452	0.327455	0.12295	0.414377	-0.159663	-0.0316006	-0.213856
H147_iOme1	0.329289	0.386228	-0.0486832	0.222466	0.114961	0.200707	0.277204	0.206869	0.0149885	0.197285	0.150039	0.362944	-0.25368	-0.215895	0.0455496	0.0959796	0.306631	0.377316	0.35052	0.365687	0.434694	0.230407	0.253633	0.251942	0.243495	-0.037737	0.302829	-0.0963907	0.165743	0.374509	0.290537	0.242809	0.243997	0.418875	0.425048	0.20488	0.332272	0.29851	0.309388	0.16214	0.320281	0.369098	-0.128399	0.329476	0.168346	0.443979	-0.169604	-0.00832972	-0.187961
H160_iOme1	0.403696	0.388099	-0.0750185	0.236991	0.135159	0.262602	0.330363	0.25713	0.018713	0.175899	0.145374	0.377902	-0.214637	-0.227577	0.067767	0.100387	0.378982	0.392989	0.336211	0.368066	0.441831	0.235398	0.290971	0.270326	0.233603	-0.016494	0.398086	-0.101771	0.172841	0.346697	0.294409	0.245296	0.23157	0.43591	0.435884	0.192176	0.378087	0.336179	0.309501	0.160258	0.320108	0.343112	-0.0436727	0.368255	0.138647	0.495347	-0.147289	-0.0419673	-0.220048
H166_iOme1	0.370763	0.310797	-0.0363462	0.271023	0.110308	0.185693	0.286502	0.194328	0.101408	0.183924	0.125082	0.391767	-0.25095	-0.23179	0.055337	0.113813	0.298747	0.349783	0.350392	0.375356	0.374544	0.275677	0.242194	0.198613	0.258385	-0.0292521	0.307241	-0.132765	0.215061	0.36182	0.336712	0.283455	0.279804	0.356821	0.356856	0.175868	0.296483	0.280624	0.333266	0.161802	0.337507	0.320984	-0.136896	0.286435	0.0841128	0.414688	-0.180871	-0.0272768	-0.23441
H173_iOme1	0.409819	0.311207	-0.0393184	0.237905	0.105784	0.195368	0.286627	0.212827	0.0997576	0.200219	0.141752	0.368459	-0.279024	-0.22352	0.0352944	0.0864444	0.244111	0.327002	0.337883	0.351996	0.337899	0.287983	0.212081	0.187517	0.243749	-0.0275672	0.306236	-0.150272	0.216055	0.343341	0.31455	0.284019	0.245314	0.326309	0.334909	0.183384	0.276043	0.26851	0.3353	0.154104	0.318361	0.323686	-0.145405	0.244478	0.0906428	0.393442	-0.174604	-0.0110152	-0.203998
H182_iOme1_cO	0.354474	0.361169	-0.140694	0.228792	0.104864	0.255322	0.299962	0.262929	0.112063	0.158072	0.118541	0.320303	-0.273621	-0.22596	0.0578954	0.126016	0.349424	0.375439	0.345242	0.374213	0.418778	0.236984	0.236591	0.203504	0.251693	-0.0218349	0.31375	-0.0865645	0.208873	0.365681	0.299659	0.267411	0.233245	0.416005	0.410754	0.159119	0.353276	0.323438	0.310151	0.155511	0.333318	0.357814	-0.132916	0.299529	0.134539	0.408789	-0.173448	-0.0222163	-0.215471
H185_iOme1	0.372427	0.321352	-0.0465076	0.311348	0.0972196	0.194266	0.289124	0.199374	0.213171	0.166285	0.132178	0.388301	-0.187827	-0.187116	0.0899091	0.166945	0.295866	0.348534	0.354084	0.369561	0.37586	0.271944	0.21699	0.184654	0.287702	-0.00565911	0.33937	-0.0899278	0.2907	0.359083	0.330307	0.291093	0.25857	0.353569	0.362065	0.144423	0.300301	0.290052	0.335165	0.168626	0.344214	0.336717	-0.151505	0.329411	0.156467	0.419599	-0.172937	-0.000242404	-0.238776
H194_iOme1	0.340054	0.34063	-0.0799951	0.24659	0.0820614	0.238436	0.32031	0.255405	0.0868969	0.198989	0.095455	0.367492	-0.207225	-0.219995	0.0711388	0.129262	0.330355	0.369392	0.368144	0.380569	0.403819	0.259965	0.240575	0.220267	0.247754	-0.0149796	0.320328	-0.112112	0.204236	0.37951	0.331314	0.28418	0.269542	0.393247	0.38947	0.188319	0.333309	0.317736	0.338803	0.152571	0.35572	0.333775	-0.128305	0.295313	0.146118	0.429527	-0.177195	-0.011226	-0.224637
H201_iOme1	0.358968	0.348467	-0.0734967	0.289508	0.104465	0.213294	0.313013	0.212601	0.189289	0.108669	0.146818	0.347371	-0.21616	-0.199358	0.055696	0.115503	0.319901	0.363863	0.296699	0.359663	0.415146	0.249449	0.217765	0.203546	0.241121	-0.00133644	0.302005	-0.0563111	0.261116	0.369668	0.317353	0.283085	0.249451	0.394135	0.402657	0.074038	0.325116	0.300716	0.315799	0.144769	0.344115	0.357171	-0.165637	0.304439	0.150318	0.403976	-0.179489	-0.0135971	-0.245181
H202_iOme_cO	0.381219	0.316521	-0.053088	0.277682	0.104065	0.166085	0.295632	0.172715	0.211799	0.16946	0.138129	0.389408	-0.248896	-0.20828	0.0453874	0.108317	0.263347	0.335333	0.324998	0.357891	0.3491	0.283533	0.219803	0.188074	0.261406	-0.0357964	0.290621	-0.130181	0.292548	0.354274	0.332915	0.289544	0.264398	0.326524	0.33094	0.148456	0.27044	0.264628	0.334166	0.165532	0.334168	0.322488	-0.160207	0.250688	0.0927415	0.390662	-0.178481	-0.0024417	-0.218024
H215_iOme1	0.355519	0.359786	-0.0962722	0.278764	0.107681	0.183168	0.267148	0.177085	0.11646	0.187472	0.146581	0.385116	-0.217366	-0.221056	0.0519231	0.0952138	0.3022	0.367087	0.354988	0.374574	0.399326	0.265758	0.226421	0.202287	0.250994	-0.0283095	0.289134	-0.148892	0.22384	0.361029	0.320029	0.270018	0.253957	0.378143	0.380099	0.180776	0.305812	0.277429	0.339554	0.168941	0.319747	0.36591	-0.108474	0.295867	0.113963	0.393401	-0.164249	-0.019694	-0.221083
H228_iOme1_cO	0.390789	0.330723	-0.0470033	0.267119	0.109161	0.200577	0.307717	0.212665	0.120223	0.200574	0.133828	0.380349	-0.238729	-0.228013	0.0770702	0.135249	0.320134	0.36941	0.36455	0.376896	0.393865	0.264894	0.239806	0.214295	0.273605	-0.0259883	0.309012	-0.119862	0.221541	0.367817	0.329169	0.27101	0.264958	0.376762	0.38131	0.190149	0.315011	0.299011	0.33372	0.173543	0.331414	0.339162	-0.088105	0.274795	0.107972	0.417013	-0.16873	-0.0125276	-0.214241
H231_iOme1	0.38856	0.315388	-0.0375329	0.304912	0.117773	0.167727	0.305064	0.16867	0.220134	0.153578	0.134763	0.408572	-0.189593	-0.205907	0.064696	0.121132	0.271559	0.353765	0.357724	0.370263	0.372499	0.277119	0.19607	0.167388	0.266898	-0.0344979	0.325561	-0.109861	0.299785	0.365824	0.344466	0.310137	0.27315	0.350987	0.356207	0.129075	0.287483	0.270996	0.328665	0.165447	0.32862	0.328811	-0.120662	0.288913	0.146112	0.415302	-0.168624	-0.00728362	-0.234441
H243_iPer1	0.335795	0.336125	-0.037472	0.248137	0.105927	0.195677	0.2952	0.1874	0.122784	0.148288	0.154654	0.420484	-0.237152	-0.212849	0.00584038	0.0739311	0.312471	0.352781	0.333477	0.356222	0.391349	0.270023	0.226393	0.208353	0.255805	-0.0486274	0.296757	-0.109569	0.249587	0.347809	0.337903	0.286317	0.290072	0.368013	0.369479	0.102199	0.309119	0.292374	0.321688	0.163727	0.344105	0.347062	-0.14371	0.266721	0.0795747	0.37596	-0.172042	-0.0169577	-0.247624
H245_iOme1	0.37637	0.347735	-0.066298	0.255626	0.0667355	0.211089	0.299291	0.210656	0.0986209	0.18762	0.127128	0.361754	-0.180652	-0.228671	0.00716407	0.0664538	0.330235	0.339987	0.316274	0.354689	0.37737	0.292796	0.263572	0.242972	0.24671	-0.0464577	0.297643	-0.146268	0.229767	0.36698	0.305354	0.272992	0.236902	0.36041	0.355569	0.185059	0.303702	0.2875	0.330707	0.155003	0.332749	0.325999	-0.175503	0.2606	0.120014	0.366317	-0.190533	-0.00553172	-0.200276
H258_iOme1	0.357642	0.350603	-0.090738	0.245989	0.119016	0.243521	0.298148	0.248317	0.0775027	0.180946	0.139823	0.351024	-0.222641	-0.220207	0.00795505	0.0548555	0.330628	0.360796	0.334281	0.38063	0.377611	0.258223	0.232025	0.165011	0.247345	-0.0337179	0.344669	-0.114068	0.229839	0.375516	0.317368	0.26951	0.254494	0.367932	0.36344	0.165197	0.322732	0.306872	0.322268	0.162614	0.340143	0.332609	-0.106007	0.2755	0.115785	0.418701	-0.16689	-0.0303665	-0.246807
M044_iOme	0.382185	0.301836	-0.0239175	0.262905	0.107529	0.202251	0.28133	0.204404	0.175034	0.168933	0.0934231	0.404157	-0.208451	-0.224956	0.0651596	0.132955	0.276273	0.331493	0.326009	0.354204	0.346802	0.295384	0.233618	0.195416	0.285419	-0.0592785	0.290076	-0.139621	0.266037	0.35099	0.346816	0.322194	0.286135	0.330732	0.330156	0.176467	0.291479	0.287787	0.334472	0.177368	0.346286	0.329904	-0.116279	0.239326	0.109053	0.348565	-0.177904	-0.0214349	-0.231815
M048_iOme	0.411819	0.348229	-0.0230989	0.231788	0.0793583	0.207848	0.27257	0.204383	0.144063	0.203564	0.129235	0.3731	-0.230741	-0.189345	0.0741466	0.153725	0.295929	0.338202	0.355468	0.350373	0.374151	0.304429	0.219681	0.20792	0.287056	-0.0549692	0.307312	-0.133786	0.250719	0.339964	0.328451	0.289589	0.264176	0.359667	0.361582	0.199678	0.305727	0.289876	0.336618	0.184221	0.346056	0.350039	-0.170287	0.303535	0.145377	0.384945	-0.173796	0.00048368	-0.221849
M054_iOme	0.330207	0.323504	0.00776765	0.262841	0.0835729	0.205521	0.270954	0.212808	0.181177	0.140542	0.165489	0.377095	-0.227417	-0.210658	0.0411815	0.105452	0.286862	0.299427	0.296802	0.329135	0.320522	0.26594	0.227079	0.205544	0.238588	-0.0370593	0.332413	-0.117595	0.281705	0.302583	0.281566	0.259493	0.194973	0.298565	0.298413	0.104914	0.265327	0.272442	0.302906	0.122015	0.361221	0.29758	-0.189041	0.237717	0.0994489	0.351155	-0.194957	-0.00177522	-0.218889
M058_iOme	0.364832	0.311768	-0.0384053	0.296922	0.113374	0.188313	0.272208	0.192081	0.170664	0.153675	0.113131	0.395477	-0.275953	-0.231442	0.0597	0.123688	0.288601	0.334748	0.358807	0.374324	0.347846	0.279752	0.201729	0.185421	0.293927	-0.0365595	0.328189	-0.138558	0.272153	0.352936	0.336949	0.302645	0.266931	0.331318	0.331838	0.153672	0.283461	0.285512	0.331483	0.177933	0.35349	0.316168	-0.110522	0.270447	0.0908128	0.391594	-0.172575	-0.00744864	-0.215085
M060_iOme	0.352065	0.331248	-0.0508584	0.274787	0.0937082	0.20618	0.276112	0.210127	0.171843	0.166718	0.111831	0.398534	-0.222944	-0.212673	0.0456203	0.110215	0.309209	0.350838	0.335601	0.359137	0.388908	0.265897	0.232084	0.240065	0.253922	-0.0311778	0.314718	-0.137707	0.260434	0.348461	0.333872	0.294042	0.274566	0.377054	0.379955	0.176733	0.316433	0.293902	0.322581	0.16144	0.338245	0.332449	-0.126631	0.305257	0.137177	0.415471	-0.174988	-0.0211704	-0.227954
M068_iOme	0.383486	0.363428	-0.100818	0.251877	0.0926345	0.267546	0.30014	0.270412	0.0895899	0.19877	0.124739	0.371332	-0.237699	-0.213903	0.0452505	0.113771	0.369656	0.358744	0.34809	0.366723	0.405337	0.268224	0.261719	0.24115	0.276178	-0.0412025	0.313049	-0.137237	0.214462	0.343708	0.315563	0.279807	0.248881	0.408012	0.390571	0.209564	0.354697	0.337602	0.317802	0.166524	0.352054	0.354674	-0.124288	0.311575	0.16487	0.440043	-0.1723	-0.00651433	-0.218212
M086_iOme	0.387738	0.331313	-0.0539664	0.279454	0.108986	0.190662	0.292985	0.197926	0.203447	0.154521	0.113303	0.41845	-0.19659	-0.21609	0.0451421	0.109515	0.260981	0.340608	0.344767	0.359098	0.35627	0.287046	0.233817	0.196876	0.283436	-0.0571269	0.271781	-0.117825	0.291306	0.351863	0.361503	0.331454	0.309552	0.334432	0.343324	0.149751	0.288235	0.277543	0.338511	0.180249	0.342577	0.33035	-0.12109	0.262383	0.140101	0.368672	-0.168546	-0.00717026	-0.22675
M087_iOme	0.297614	0.339639	-0.00466474	0.238939	0.0648283	0.210336	0.266992	0.207863	0.070615	0.160395	0.128867	0.350326	-0.199998	-0.224827	0.0593978	0.119557	0.294926	0.362011	0.333093	0.367934	0.406026	0.268992	0.212942	0.182195	0.269578	-0.0408449	0.31833	-0.130601	0.208592	0.371042	0.291966	0.2554	0.250401	0.390166	0.400774	0.126269	0.323511	0.299626	0.309196	0.159838	0.329178	0.364195	-0.156775	0.256995	0.121202	0.390793	-0.179345	-0.0177884	-0.174062
OC023_iOme	0.364617	0.325359	-0.0591206	0.280719	0.11247	0.177174	0.305963	0.18124	0.105039	0.16507	0.135964	0.380172	-0.200627	-0.227498	0.109205	0.188105	0.308944	0.364993	0.365692	0.373044	0.394677	0.270883	0.216154	0.187899	0.28572	0.00516589	0.315172	-0.0864379	0.231413	0.371749	0.333432	0.277884	0.270259	0.376249	0.375768	0.135606	0.304982	0.284769	0.326828	0.17225	0.323939	0.350252	-0.0993252	0.307164	0.144034	0.404614	-0.164537	-0.0115069	-0.211801
[truncated: 382 more columns]

## Sheet: ST5b_Fibros
	Single sample gene set enrichment analysis (ssGSEA) enrichment scores for all the DECIDER cohort samples (treatment-naïve, post-NACT, and relapse) computed on fibroblasts deconvoluted via PRISM [1] form the bulk RNA-seq data.
	REACTOME_A_THIRD_PROTEOLYTIC_CLEAVAGE_RELEASES_NICD	REACTOME_ABORTIVE_ELONGATION_OF_HIV1_TRANSCRIPT_IN_THE_ABSENCE_OF_TAT	REACTOME_ACETYLCHOLINE_NEUROTRANSMITTER_RELEASE_CYCLE	REACTOME_ACTIVATED_AMPK_STIMULATES_FATTY_ACID_OXIDATION_IN_MUSCLE	REACTOME_ACTIVATED_TLR4_SIGNALLING	REACTOME_ACTIVATION_OF_ATR_IN_RESPONSE_TO_REPLICATION_STRESS	REACTOME_ACTIVATION_OF_BH3_ONLY_PROTEINS	REACTOME_ACTIVATION_OF_THE_PRE_REPLICATIVE_COMPLEX	REACTOME_ADENYLATE_CYCLASE_ACTIVATING_PATHWAY	REACTOME_ADHERENS_JUNCTIONS_INTERACTIONS	REACTOME_ADP_SIGNALLING_THROUGH_P2Y_PURINOCEPTOR_1	REACTOME_AKT_PHOSPHORYLATES_TARGETS_IN_THE_CYTOSOL	REACTOME_AMINE_DERIVED_HORMONES	REACTOME_AMINE_LIGAND_BINDING_RECEPTORS	REACTOME_AMINO_ACID_AND_OLIGOPEPTIDE_SLC_TRANSPORTERS	REACTOME_AMINO_ACID_TRANSPORT_ACROSS_THE_PLASMA_MEMBRANE	REACTOME_APCDC20_MEDIATED_DEGRADATION_OF_CYCLIN_B	REACTOME_APOPTOSIS	REACTOME_APOPTOTIC_CLEAVAGE_OF_CELL_ADHESION_PROTEINS	REACTOME_APOPTOTIC_EXECUTION_PHASE	REACTOME_AUTODEGRADATION_OF_CDH1_BY_CDH1_APC	REACTOME_AXON_GUIDANCE	REACTOME_BASE_EXCISION_REPAIR	REACTOME_BASE_FREE_SUGAR_PHOSPHATE_REMOVAL_VIA_THE_SINGLE_NUCLEOTIDE_REPLACEMENT_PATHWAY	REACTOME_BASIGIN_INTERACTIONS	REACTOME_BIOLOGICAL_OXIDATIONS	REACTOME_BRANCHED_CHAIN_AMINO_ACID_CATABOLISM	REACTOME_CALCITONIN_LIKE_LIGAND_RECEPTORS	REACTOME_CAM_PATHWAY	REACTOME_CASPASE_MEDIATED_CLEAVAGE_OF_CYTOSKELETAL_PROTEINS	REACTOME_CD28_CO_STIMULATION	REACTOME_CD28_DEPENDENT_PI3K_AKT_SIGNALING	REACTOME_CD28_DEPENDENT_VAV1_PATHWAY	REACTOME_CDC20_PHOSPHO_APC_MEDIATED_DEGRADATION_OF_CYCLIN_A	REACTOME_CDT1_ASSOCIATION_WITH_THE_CDC6_ORC_ORIGIN_COMPLEX	REACTOME_CELL_CELL_ADHESION_SYSTEMS	REACTOME_CELL_CYCLE_CHECKPOINTS	REACTOME_CELL_CYCLE_MITOTIC	REACTOME_CELL_DEATH_SIGNALLING_VIA_NRAGE_NRIF_AND_NADE	REACTOME_CELL_SURFACE_INTERACTIONS_AT_THE_VASCULAR_WALL	REACTOME_CENTROSOME_MATURATION	REACTOME_CHAPERONIN_MEDIATED_PROTEIN_FOLDING	REACTOME_CHEMOKINE_RECEPTORS_BIND_CHEMOKINES	REACTOME_CHOLESTEROL_BIOSYNTHESIS	REACTOME_CHYLOMICRON_MEDIATED_LIPID_TRANSPORT	REACTOME_CITRIC_ACID_CYCLE	REACTOME_CLASS_A1_RHODOPSIN_LIKE_RECEPTORS	REACTOME_CLASS_B2_SECRETIN_FAMILY_RECEPTORS	REACTOME_CLASS_C3_METABOTROPIC_GLUTAMATE_PHEROMONE_RECEPTORS
H002_pOme1	0.421916	0.363995	-0.0447446	0.215946	0.140158	0.18235	0.367107	0.207735	0.18729	0.199917	0.226847	0.398215	-0.215034	-0.146915	0.131353	0.161218	0.299537	0.35533	0.281524	0.358024	0.37282	0.303487	0.272826	0.198875	0.255412	-0.0257964	0.229038	0.0206967	0.259399	0.407793	0.268519	0.254137	0.198378	0.35444	0.331878	0.0860289	0.302872	0.289761	0.25391	0.194267	0.302686	0.378143	-0.113327	0.213797	0.141914	0.372885	-0.125388	0.0555684	-0.156361
H011_pOme1	0.340464	0.3545	-0.0381836	0.22393	0.11009	0.152718	0.336571	0.159081	0.110873	0.186722	0.171355	0.361243	-0.190641	-0.167493	0.0826908	0.114097	0.280469	0.328357	0.21833	0.335198	0.347168	0.297517	0.218259	0.215791	0.226514	-0.0121368	0.237681	-3.03467e-05	0.212448	0.427598	0.286588	0.268992	0.199035	0.323611	0.309099	0.112251	0.276968	0.260572	0.239119	0.174941	0.293415	0.34107	-0.0564992	0.20956	0.102671	0.326721	-0.112563	0.0435329	-0.164947
H016_pPer1	0.342017	0.365645	-0.0867983	0.206831	0.139355	0.118962	0.352089	0.134369	0.160961	0.171103	0.213422	0.375043	-0.204615	-0.162122	0.0867888	0.134143	0.271031	0.362738	0.289348	0.348278	0.382789	0.303161	0.266293	0.239241	0.263954	-0.0106506	0.216351	-0.0254793	0.237679	0.39079	0.303344	0.281626	0.228864	0.355622	0.349857	0.081183	0.278383	0.256903	0.237492	0.211764	0.282291	0.370264	0.0206732	0.199922	0.149909	0.399831	-0.0911712	0.0302015	-0.153388
H019_pPerL	0.387067	0.345766	-0.0358789	0.210229	0.156097	0.0669831	0.343448	0.0845937	0.139711	0.165673	0.229606	0.38493	-0.175543	-0.169138	0.0624222	0.0920963	0.252121	0.352671	0.291494	0.341767	0.361411	0.316968	0.233185	0.181354	0.236956	-0.00537183	0.24213	-0.0247945	0.239332	0.410453	0.278599	0.2654	0.210798	0.332187	0.323652	0.0747294	0.24642	0.230926	0.255377	0.194866	0.270841	0.352494	-0.0295613	0.196639	0.176513	0.39197	-0.0984221	0.042486	-0.182092
H021_pOme3	0.365347	0.329105	-0.079528	0.240764	0.174576	0.0873356	0.33229	0.110486	0.146471	0.128088	0.246351	0.376921	-0.199036	-0.141953	0.0645445	0.103006	0.25655	0.350865	0.276396	0.333788	0.373072	0.309849	0.21371	0.210798	0.24551	0.0334321	0.250243	0.000707792	0.262397	0.413114	0.301013	0.285506	0.220649	0.337926	0.340582	0.0690261	0.257908	0.239464	0.271625	0.219153	0.284606	0.359467	0.0570954	0.197532	0.194043	0.372447	-0.0661311	0.0350003	-0.171003
H023_pPer	0.397763	0.348907	-0.0356611	0.221763	0.128142	0.151779	0.354532	0.174859	0.143574	0.204211	0.194197	0.377417	-0.232883	-0.136473	0.0889237	0.1498	0.274779	0.348602	0.271478	0.351467	0.357124	0.303444	0.25165	0.200044	0.23764	-0.0164345	0.226071	0.108817	0.252457	0.419303	0.290891	0.28779	0.199656	0.328698	0.32122	0.10586	0.275201	0.257277	0.261002	0.186068	0.286587	0.364542	-0.0775327	0.191625	0.149994	0.343912	-0.103066	0.0427373	-0.146434
H024_pPerL	0.355641	0.301893	-0.0220319	0.25327	0.184153	0.0526032	0.317404	0.0647866	0.206761	0.137813	0.249976	0.38018	-0.175136	-0.147975	0.0622189	0.104588	0.236735	0.325489	0.195792	0.314772	0.341976	0.323068	0.17084	0.193474	0.216178	0.0193536	0.234669	-7.10395e-05	0.299585	0.396943	0.284334	0.269515	0.218021	0.30562	0.300578	0.0740477	0.223768	0.215607	0.261354	0.201634	0.280396	0.337058	0.0184459	0.164081	0.12837	0.357244	-0.0777656	0.0594314	-0.172156
H030_pOme1	0.379097	0.351748	-0.0488192	0.248495	0.15931	0.0888185	0.370606	0.108509	0.133431	0.188114	0.231748	0.388703	-0.195657	-0.153285	0.074497	0.109475	0.266097	0.360492	0.278441	0.342098	0.375709	0.304297	0.239467	0.207031	0.245826	0.00904531	0.207765	-0.00299006	0.244602	0.408208	0.288605	0.276685	0.205055	0.348169	0.338089	0.0886811	0.264262	0.247271	0.265649	0.200295	0.284792	0.374955	-0.0289529	0.188185	0.167762	0.385924	-0.103157	0.0457754	-0.188748
H039_pPer1	0.381108	0.342904	-0.0505837	0.2131	0.16438	0.0809694	0.33629	0.0944344	0.116893	0.169984	0.221595	0.372349	-0.188199	-0.13182	0.0645704	0.0854573	0.254266	0.343591	0.263129	0.336257	0.36091	0.310295	0.23415	0.186177	0.212547	-0.0122818	0.245945	-0.0509749	0.239884	0.391221	0.276811	0.259763	0.196013	0.327735	0.324084	0.0689595	0.246717	0.234489	0.262179	0.183492	0.279365	0.357036	-0.0486509	0.175612	0.15225	0.414118	-0.0990117	0.0402005	-0.158627
H042_pPer1	0.344721	0.361527	-0.0603049	0.204573	0.128999	0.1309	0.358155	0.158736	0.144794	0.19461	0.180889	0.350451	-0.191271	-0.133763	0.106014	0.147458	0.287291	0.369982	0.296443	0.359581	0.391996	0.298663	0.23838	0.194699	0.25398	0.00260502	0.246121	0.0431344	0.23472	0.415738	0.293905	0.262962	0.229969	0.362569	0.358191	0.102705	0.289808	0.254311	0.237128	0.216288	0.269318	0.358162	0.0388851	0.213566	0.196965	0.377696	-0.0823029	0.0402854	-0.175416
H043_pOme	0.398097	0.364543	-0.0313172	0.216736	0.130354	0.0942608	0.370702	0.107225	0.135605	0.157502	0.209661	0.390797	-0.165388	-0.141301	0.0931379	0.142622	0.283008	0.349985	0.214778	0.328776	0.376588	0.319883	0.208944	0.177704	0.268832	-0.0221655	0.214794	0.092542	0.24177	0.402881	0.281323	0.264162	0.203751	0.350309	0.337314	0.0803426	0.269577	0.250756	0.265626	0.198341	0.280656	0.385415	-0.0781474	0.184966	0.107876	0.336145	-0.105837	0.0537431	-0.161711
H057_pOme1	0.381739	0.326264	-0.0313969	0.244613	0.14737	0.0872057	0.353123	0.108493	0.143888	0.151272	0.218177	0.403816	-0.206611	-0.158782	0.0801442	0.110974	0.252942	0.353045	0.260125	0.340127	0.367264	0.31397	0.241949	0.213959	0.242525	-0.00531608	0.216776	-0.00954385	0.234142	0.404763	0.283401	0.268784	0.215199	0.3352	0.330236	0.064117	0.25543	0.240834	0.263902	0.198092	0.279205	0.375097	-0.035988	0.173495	0.157876	0.346412	-0.0990157	0.0443296	-0.154332
H063_pOme1	0.342211	0.324446	-0.0412958	0.228248	0.180316	0.0662368	0.323967	0.0788713	0.112242	0.163889	0.232271	0.366899	-0.232375	-0.146983	0.0888611	0.153084	0.236526	0.34667	0.346971	0.34239	0.354727	0.323675	0.186167	0.17053	0.286839	0.0380708	0.248764	0.0196792	0.24285	0.372777	0.299635	0.275828	0.222474	0.319465	0.31985	0.104875	0.237815	0.226966	0.275097	0.251016	0.27808	0.359726	0.0713845	0.255786	0.189371	0.378304	-0.0691732	0.0497179	-0.188602
H064_pOme1	0.379426	0.33575	-0.0302483	0.200604	0.143484	0.0570133	0.357506	0.0861466	0.164821	0.148842	0.23724	0.39603	-0.147657	-0.134559	0.100811	0.147996	0.256665	0.349858	0.236399	0.326416	0.365776	0.319523	0.206593	0.17404	0.286144	-0.00117253	0.213826	0.0105712	0.246023	0.383891	0.294876	0.276068	0.231743	0.338062	0.328029	0.0607896	0.246899	0.236575	0.263895	0.228523	0.268883	0.35622	0.0124477	0.243804	0.180072	0.369527	-0.076872	0.0494926	-0.119362
H077_pOme1	0.395478	0.371634	-0.0402855	0.174746	0.137445	0.192509	0.355848	0.229088	0.126136	0.213941	0.158193	0.380317	-0.171804	-0.130762	0.107489	0.158613	0.283081	0.351849	0.26071	0.345725	0.365874	0.314399	0.260081	0.200502	0.263505	0.00350715	0.220504	0.0237179	0.22988	0.40832	0.266834	0.243774	0.216078	0.341235	0.338555	0.107865	0.299036	0.274384	0.256033	0.194969	0.289303	0.381386	0.0417201	0.229039	0.201781	0.36087	-0.0791617	0.0384622	-0.164324
H083_pOme1	0.402519	0.383099	-0.08673	0.218007	0.125233	0.234935	0.339536	0.249567	0.0594595	0.169067	0.182464	0.35429	-0.157838	-0.15244	0.0478778	0.0803659	0.370275	0.377476	0.205297	0.325835	0.444609	0.282746	0.294256	0.261038	0.220957	-0.00273585	0.259375	0.0334962	0.206117	0.390616	0.265426	0.242937	0.19657	0.417101	0.416839	0.0828278	0.358674	0.307385	0.252326	0.171366	0.297326	0.395162	0.0373757	0.203387	0.12876	0.411126	-0.100269	0.0365009	-0.213521
H084_pOme1	0.366187	0.346143	-0.0197289	0.2137	0.123189	0.084726	0.343094	0.101033	0.136568	0.181449	0.199807	0.389007	-0.163977	-0.14713	0.0856793	0.118781	0.265128	0.34125	0.244037	0.335639	0.350896	0.306514	0.239108	0.204078	0.253111	-0.0131823	0.226523	0.0193866	0.237789	0.405985	0.282847	0.260502	0.202937	0.32467	0.310427	0.0770635	0.250796	0.244543	0.247988	0.193693	0.281634	0.358236	-0.0180397	0.19144	0.136491	0.346075	-0.0989534	0.0454059	-0.124499
H086_pOme1	0.341078	0.340579	-0.0310256	0.228041	0.165196	0.0727876	0.339873	0.0944988	0.151465	0.14706	0.213487	0.395525	-0.175752	-0.0849111	0.0960386	0.138514	0.269285	0.337637	0.253132	0.330977	0.358514	0.301093	0.215084	0.194156	0.260193	0.00989135	0.231331	0.00952034	0.247313	0.409929	0.288386	0.270757	0.201903	0.330683	0.308431	0.080119	0.248485	0.232299	0.234184	0.209457	0.277506	0.352478	0.0221484	0.192251	0.227675	0.334023	-0.0782512	0.025761	-0.132486
H087_pPer1	0.382554	0.362353	-0.0168475	0.219644	0.144744	0.0860206	0.340878	0.106249	0.115452	0.174203	0.201178	0.394474	-0.2128	-0.118251	0.0809461	0.115827	0.267801	0.339584	0.250649	0.323451	0.354118	0.299367	0.257348	0.190526	0.24007	-0.0183695	0.21724	0.0112802	0.225362	0.405134	0.276038	0.262798	0.197578	0.329957	0.306624	0.0844988	0.254932	0.251762	0.237821	0.198985	0.286809	0.361343	-0.0348592	0.205327	0.137133	0.34492	-0.100355	0.0395108	-0.159217
H089_pOme1	0.362201	0.364661	-0.0460178	0.242555	0.104627	0.148599	0.352457	0.155183	0.150109	0.170999	0.18043	0.357691	-0.160111	-0.155875	0.0905293	0.136501	0.271349	0.364444	0.244831	0.341087	0.393002	0.308887	0.231171	0.191991	0.23055	0.00312828	0.241044	0.0357675	0.228525	0.414798	0.273048	0.256653	0.1833	0.365485	0.358385	0.0697496	0.294943	0.269508	0.24852	0.179954	0.295189	0.386309	-0.027687	0.230092	0.13858	0.344891	-0.11342	0.0205324	-0.16549
H091_pOme1	0.372121	0.366764	-0.00104012	0.230455	0.143888	0.208239	0.365022	0.241967	0.154068	0.131989	0.171086	0.367214	-0.209837	-0.115362	0.0933569	0.124088	0.300522	0.332021	0.192472	0.314704	0.360381	0.283261	0.259295	0.221531	0.219374	-0.0369667	0.245265	-0.0295469	0.232164	0.374201	0.270775	0.250836	0.198723	0.338843	0.32434	0.0530823	0.303059	0.287025	0.258098	0.16893	0.305909	0.362907	-0.0789988	0.231704	0.12411	0.345579	-0.133124	0.0240556	-0.180549
H092_pPer1	0.36364	0.335513	-0.024063	0.206351	0.151754	0.0997508	0.348318	0.126606	0.115321	0.157599	0.223031	0.353436	-0.177346	-0.100843	0.068284	0.103571	0.273983	0.34309	0.281749	0.353309	0.348351	0.306434	0.216649	0.176527	0.242426	0.00337639	0.232277	-0.0124494	0.234067	0.413252	0.279417	0.257786	0.221803	0.323989	0.305852	0.0884681	0.254184	0.24837	0.24564	0.206088	0.27982	0.340679	-0.0134825	0.213127	0.153307	0.337694	-0.0901635	0.049869	-0.164739
H094_pOme1	0.328764	0.28999	0.0884517	0.262236	0.161523	0.0471941	0.329654	0.0514255	0.201136	0.179916	0.241932	0.389949	-0.190445	-0.0994314	0.0843848	0.141886	0.255506	0.31671	0.19971	0.304273	0.337922	0.327186	0.195461	0.191159	0.277921	-0.00703669	0.210468	0.0115251	0.270302	0.386739	0.304014	0.287851	0.268097	0.307132	0.284773	0.0711911	0.222003	0.216122	0.271174	0.203868	0.275215	0.346108	-0.0446568	0.165785	0.142202	0.338083	-0.0874905	0.0571795	-0.145678
H098_pOme1	0.366546	0.354826	-0.0147736	0.2066	0.15511	0.137822	0.366533	0.151253	0.14928	0.136347	0.187838	0.376426	-0.157627	-0.168276	0.108392	0.151893	0.293245	0.354719	0.271305	0.333491	0.376371	0.301486	0.230816	0.191941	0.24903	-0.0118928	0.239642	-0.0378196	0.236389	0.400542	0.285467	0.253427	0.209431	0.352526	0.334349	0.0648405	0.288046	0.261122	0.237783	0.189259	0.291243	0.373013	-0.0270514	0.212446	0.155992	0.373932	-0.111837	0.0179177	-0.1654
H100_pPer1	0.366611	0.31841	0.00362651	0.203496	0.190598	0.0554417	0.35856	0.0837937	0.152404	0.15591	0.224693	0.38742	-0.172771	-0.121013	0.0538184	0.0764328	0.272814	0.3411	0.250341	0.340722	0.345235	0.312681	0.210313	0.174835	0.241427	-0.0170884	0.216855	-0.00256748	0.22493	0.401168	0.276901	0.2512	0.205572	0.319661	0.299041	0.0699951	0.235765	0.236583	0.267049	0.190561	0.274702	0.363819	-0.021531	0.180705	0.167986	0.360914	-0.101225	0.0594695	-0.109658
H112_pPer1	0.370405	0.330886	-0.00373204	0.206211	0.143739	0.0627031	0.340291	0.089835	0.121193	0.169306	0.220747	0.378016	-0.157796	-0.108383	0.0819916	0.119548	0.25741	0.339686	0.277238	0.342325	0.34379	0.325681	0.208609	0.173529	0.256745	-0.0196219	0.196048	-0.00654239	0.227922	0.416777	0.274896	0.248857	0.213999	0.314743	0.301415	0.0728486	0.234484	0.232924	0.261276	0.201207	0.278507	0.331549	-0.00548448	0.157154	0.147215	0.341121	-0.0843726	0.0494698	-0.0841164
H113_pOme1	0.346936	0.34596	0.0474359	0.218038	0.121381	0.101056	0.324315	0.122941	0.0996658	0.174012	0.227148	0.364127	-0.182265	-0.120837	0.0998924	0.134785	0.260613	0.339159	0.281333	0.338128	0.3448	0.300574	0.229921	0.177029	0.240662	0.0239024	0.233743	0.00419152	0.218297	0.399981	0.264676	0.242659	0.193963	0.318822	0.308482	0.0945123	0.249866	0.243605	0.244475	0.202005	0.278523	0.354864	-0.0241563	0.232549	0.169577	0.3671	-0.094618	0.0372805	-0.15124
H114_pOme2	0.385287	0.351394	-0.0478246	0.217775	0.139977	0.126171	0.355156	0.128895	0.108219	0.166427	0.22498	0.386589	-0.166592	-0.140169	0.0932926	0.125927	0.290067	0.349845	0.256195	0.331925	0.381155	0.300626	0.253497	0.219694	0.247233	0.00215527	0.227608	0.0432357	0.220055	0.392601	0.269501	0.248626	0.196301	0.354841	0.341337	0.0828612	0.28293	0.259908	0.253045	0.18458	0.291442	0.355213	-0.0630923	0.19617	0.12631	0.378831	-0.114875	0.0661654	-0.141611
H116_pOme1	0.388072	0.379384	-0.0422467	0.216892	0.132248	0.0849346	0.356715	0.109338	0.127611	0.169332	0.191602	0.380995	-0.161668	-0.137973	0.0976182	0.127963	0.274055	0.354826	0.28654	0.338608	0.375662	0.305108	0.241282	0.185464	0.269703	0.00216678	0.235575	0.00431151	0.228539	0.397161	0.281172	0.267509	0.198521	0.34737	0.335336	0.0696075	0.264144	0.249768	0.247096	0.201506	0.280204	0.372369	-0.0211818	0.212318	0.175737	0.424109	-0.0935935	0.0349479	-0.154428
H122_pPer1	0.346534	0.323629	0.0230242	0.189648	0.131197	0.0811101	0.328684	0.103282	0.114835	0.173711	0.219757	0.407146	-0.210252	-0.111744	0.0737508	0.118668	0.255787	0.328105	0.252794	0.32914	0.329526	0.323684	0.213765	0.178023	0.261841	-0.0128121	0.204041	-0.00800716	0.217651	0.371299	0.28258	0.267975	0.214811	0.302264	0.289507	0.0741714	0.232125	0.237214	0.263542	0.201005	0.286918	0.352669	-0.0491589	0.19478	0.154931	0.350158	-0.0992962	0.0294189	-0.135438
H128_p2Ome	0.370342	0.309659	-0.0632737	0.196186	0.169827	0.0751693	0.344326	0.0979913	0.134023	0.154483	0.207784	0.369291	-0.163326	-0.145746	0.091271	0.132783	0.232916	0.335778	0.244891	0.338641	0.331835	0.309834	0.202778	0.16477	0.255138	-0.00826446	0.22334	-0.0623955	0.237227	0.389428	0.286598	0.273244	0.204446	0.302835	0.297461	0.0700408	0.232995	0.232902	0.254376	0.209184	0.280749	0.346265	0.0102821	0.159987	0.166468	0.366856	-0.091656	0.0274401	-0.127191
H142_pOme1	0.358423	0.329595	-0.0147632	0.188882	0.14101	0.0668367	0.339466	0.0919819	0.145974	0.177825	0.209809	0.397774	-0.197546	-0.123462	0.0892972	0.126682	0.249343	0.336589	0.259058	0.330036	0.34529	0.316336	0.217632	0.185539	0.250943	0.0127434	0.219112	0.000866023	0.245192	0.373117	0.273316	0.25349	0.204537	0.315093	0.306426	0.083569	0.237162	0.237258	0.255077	0.200036	0.277396	0.348322	-0.00548355	0.222435	0.18324	0.363591	-0.0896837	0.0445654	-0.133866
H143_pOme1	0.34162	0.351142	-0.0142913	0.212545	0.118648	0.104184	0.354478	0.120255	0.107835	0.140673	0.212581	0.377661	-0.18928	-0.126931	0.0813049	0.1153	0.271761	0.349567	0.247265	0.33392	0.371574	0.306473	0.204709	0.170511	0.243492	0.0304354	0.243148	-0.0164039	0.238869	0.414525	0.294708	0.279448	0.216818	0.339829	0.334796	0.0611528	0.263576	0.248198	0.261	0.209708	0.278414	0.355398	-0.0176049	0.209009	0.183192	0.382853	-0.0999372	0.032146	-0.132266
H144_pOme1_xO	0.354733	0.334029	-0.00318667	0.23802	0.146732	0.124258	0.331121	0.133525	0.0580981	0.155462	0.214781	0.351703	-0.245108	-0.170968	0.0600485	0.0907248	0.29751	0.358575	0.250413	0.334541	0.39611	0.289287	0.219338	0.20363	0.226538	0.00313117	0.247903	-0.00459952	0.217826	0.391321	0.284981	0.269153	0.197865	0.371816	0.366989	0.0766156	0.289435	0.26707	0.24865	0.196791	0.289864	0.360703	-0.0178359	0.178827	0.109027	0.36631	-0.111375	0.0212118	-0.161247
H147_pPer2	0.381519	0.358848	0.000207802	0.17594	0.140079	0.0832391	0.332306	0.113714	0.155857	0.160201	0.163625	0.397436	-0.170756	-0.125367	0.0925259	0.142276	0.262437	0.3406	0.256172	0.328666	0.362889	0.303483	0.23486	0.143324	0.255687	-0.0104912	0.226578	-0.0118427	0.238142	0.404527	0.278983	0.260502	0.224625	0.337678	0.320019	0.0678658	0.255973	0.246104	0.256073	0.19431	0.271179	0.344193	-0.052672	0.245299	0.154038	0.3728	-0.100973	0.044855	-0.129258
H152_pPer1	0.340216	0.336934	-0.0275992	0.228544	0.174338	0.145984	0.319984	0.156145	0.0811527	0.159315	0.200012	0.353414	-0.217566	-0.12711	0.0602989	0.0908936	0.273266	0.354563	0.251987	0.337033	0.389588	0.293939	0.245105	0.229292	0.230086	0.00973299	0.26423	0.0134954	0.208547	0.410529	0.285285	0.256493	0.220799	0.357367	0.35526	0.0886223	0.289657	0.255482	0.238757	0.188154	0.287374	0.342298	-0.0362188	0.181567	0.160473	0.406822	-0.0973334	0.0200599	-0.15507
H158_pPer1	0.276061	0.338646	-0.00355173	0.223506	0.182719	0.172131	0.318665	0.166042	0.0310418	0.182642	0.172562	0.301208	-0.22391	-0.15469	0.0292591	0.0595862	0.288662	0.370239	0.229865	0.319176	0.43168	0.259603	0.274714	0.255359	0.230286	-0.00440884	0.32356	0.0264576	0.177906	0.38632	0.23436	0.2172	0.178196	0.405894	0.410855	0.119322	0.322894	0.283098	0.233675	0.195902	0.30045	0.368508	-0.025284	0.286116	0.172032	0.400667	-0.119168	0.0128212	-0.232916
H160_pPer1	0.345765	0.320626	-0.052784	0.213829	0.205323	0.190234	0.325479	0.166041	0.0485516	0.160136	0.197519	0.356902	-0.213281	-0.174008	0.096503	0.115535	0.265124	0.364091	0.261573	0.338275	0.392264	0.260018	0.253116	0.283758	0.23604	-0.0151788	0.285493	-0.00747947	0.188872	0.374973	0.282018	0.276123	0.181749	0.362916	0.376679	0.119145	0.305516	0.265584	0.245304	0.20155	0.281827	0.340828	0.0227608	0.237698	0.113449	0.414027	-0.0926028	0.0137336	-0.190638
H162_p2Ome1	0.337416	0.339292	-0.0395289	0.22507	0.176766	0.139363	0.369909	0.152742	0.082296	0.173506	0.250956	0.356144	-0.192635	-0.129587	0.0599536	0.0825218	0.293853	0.372317	0.249712	0.338664	0.417056	0.282659	0.250253	0.2407	0.23387	0.022494	0.253131	-0.00268652	0.214032	0.413248	0.28479	0.284758	0.191392	0.389461	0.392727	0.0892846	0.30515	0.264071	0.23303	0.191919	0.27345	0.37636	0.0366848	0.253537	0.179894	0.421107	-0.0801249	0.0352143	-0.180495
H166_pOme1	0.372704	0.344056	-0.00838117	0.195527	0.151069	0.0725635	0.348291	0.103768	0.117808	0.172249	0.222124	0.401749	-0.212002	-0.128308	0.0816828	0.120572	0.269103	0.338938	0.250245	0.332125	0.347346	0.314112	0.228886	0.191096	0.261066	-0.00290474	0.222017	-0.00767257	0.227609	0.392483	0.295424	0.269551	0.235012	0.32049	0.305384	0.100635	0.243667	0.241565	0.252458	0.208473	0.277135	0.357639	0.00573592	0.227749	0.155475	0.367001	-0.0871488	0.0456456	-0.156167
H173_pOme1	0.384476	0.336652	-0.0399418	0.194561	0.133453	0.100458	0.37288	0.129794	0.133909	0.167103	0.233914	0.396995	-0.167905	-0.135589	0.0782703	0.109132	0.259341	0.344803	0.281699	0.338747	0.347683	0.323693	0.225619	0.196863	0.250771	0.0200107	0.20989	-0.021632	0.246515	0.402982	0.291601	0.272206	0.221615	0.31994	0.312256	0.0792579	0.250526	0.24319	0.264009	0.208749	0.278938	0.364415	0.00650404	0.201804	0.182103	0.35957	-0.0877116	0.0396651	-0.11861
H176_p2Ome1_TR	0.362597	0.364641	-0.045508	0.217913	0.15018	0.141524	0.356486	0.163245	0.14134	0.19021	0.229508	0.351002	-0.170612	-0.144942	0.0941332	0.13012	0.271272	0.361996	0.232378	0.338216	0.397561	0.304505	0.236727	0.186898	0.254973	0.017768	0.243835	0.0819024	0.234214	0.400194	0.285527	0.279041	0.201033	0.366141	0.362684	0.0985551	0.294002	0.261957	0.254843	0.203685	0.283483	0.390783	-0.00882665	0.243835	0.221263	0.36717	-0.088024	0.056396	-0.15044
H178_pOme1_xO	0.292118	0.325081	-0.0957448	0.247347	0.183044	0.143277	0.300628	0.147185	0.0586341	0.155414	0.193423	0.312001	-0.151129	-0.181847	0.0715326	0.104069	0.296725	0.36098	0.252475	0.322087	0.418969	0.252374	0.222021	0.250291	0.29064	0.0278156	0.318115	0.0266241	0.214413	0.362172	0.243057	0.217931	0.180168	0.389786	0.393893	0.107351	0.30712	0.257393	0.234189	0.21414	0.256424	0.332459	0.0412584	0.260773	0.116089	0.390634	-0.0979851	0.0206585	-0.210924
H182_pPer1_cO	0.371046	0.327647	-0.0195445	0.22624	0.146385	0.0615586	0.33775	0.0763043	0.144696	0.1604	0.229714	0.397181	-0.210711	-0.149368	0.069651	0.0948203	0.25101	0.331598	0.247528	0.329779	0.334862	0.319072	0.199456	0.172257	0.248876	-0.0189992	0.211048	-0.0442431	0.248662	0.389478	0.281706	0.263878	0.209105	0.304866	0.293075	0.0671723	0.226491	0.230213	0.27751	0.197684	0.2861	0.340128	-0.0534469	0.180558	0.133869	0.344615	-0.114687	0.0379653	-0.164193
H185_pOme1	0.351928	0.316565	-0.0537512	0.229255	0.185488	0.056093	0.331724	0.089007	0.187562	0.166607	0.236102	0.391503	-0.198579	-0.109977	0.0827494	0.11875	0.247443	0.33962	0.251585	0.332959	0.348333	0.322135	0.206577	0.176761	0.278973	0.0136127	0.212391	-0.0283834	0.273302	0.38593	0.309512	0.293627	0.239733	0.316611	0.310168	0.0796954	0.233576	0.233216	0.271976	0.230713	0.279825	0.358179	0.00584968	0.23417	0.207992	0.375469	-0.0747098	0.0315023	-0.155071
H194_pOme1	0.34013	0.30701	-0.0444787	0.217228	0.186431	0.0538968	0.338578	0.0820004	0.175391	0.156481	0.217679	0.386678	-0.200755	-0.0993792	0.0905159	0.124283	0.242097	0.327868	0.237848	0.333935	0.323523	0.31894	0.209667	0.202931	0.254628	0.0259828	0.214142	-0.0256722	0.258298	0.413673	0.285604	0.270591	0.22393	0.291687	0.278905	0.077404	0.217102	0.2153	0.262062	0.20695	0.271618	0.344382	-0.0100913	0.153909	0.230708	0.325225	-0.0781351	0.0495665	-0.131949
H197_p2Ome1_TR	0.343138	0.35595	-0.029862	0.230575	0.151322	0.120763	0.350774	0.128051	0.157266	0.195352	0.18315	0.341218	-0.15077	-0.140597	0.098215	0.136292	0.278556	0.360562	0.260246	0.341051	0.397009	0.281371	0.248085	0.179752	0.252182	0.018813	0.247869	0.057674	0.226125	0.412082	0.266933	0.261019	0.177414	0.365563	0.36179	0.0841917	0.282736	0.25255	0.244317	0.193994	0.283796	0.369293	-0.0229109	0.276351	0.213316	0.391265	-0.10111	0.0374349	-0.117055
H201_pOme1	0.368101	0.369895	-0.0447952	0.218797	0.149785	0.105587	0.359076	0.130798	0.11148	0.173961	0.220693	0.359284	-0.175635	-0.158073	0.0734054	0.107087	0.279416	0.371446	0.2748	0.348683	0.402882	0.290949	0.245433	0.19172	0.248728	0.00152937	0.228827	-0.00777214	0.210524	0.401	0.28481	0.267927	0.204921	0.374972	0.36713	0.076258	0.283014	0.262557	0.249711	0.191403	0.292153	0.385406	-0.0382415	0.213933	0.154636	0.373067	-0.10866	0.041689	-0.191067
H207_pPer1	0.41135	0.361789	-0.0503559	0.208108	0.155396	0.151977	0.362325	0.163148	0.114613	0.213493	0.217346	0.369561	-0.22513	-0.148675	0.0889722	0.136368	0.288055	0.346974	0.247084	0.325985	0.378309	0.308585	0.253319	0.214821	0.258072	0.00499124	0.215274	0.0142316	0.223123	0.396029	0.294877	0.281106	0.227857	0.352532	0.341036	0.107481	0.290125	0.264276	0.260355	0.195103	0.283393	0.370221	-0.0411203	0.232914	0.127349	0.378877	-0.100227	0.0454954	-0.13727
H215_pOme1	0.387839	0.350719	-0.0395965	0.234904	0.155886	0.080541	0.346226	0.100446	0.120949	0.173366	0.243864	0.394822	-0.229469	-0.143273	0.0762333	0.100443	0.272264	0.353279	0.278057	0.34528	0.365338	0.308141	0.244494	0.185562	0.242064	0.00845832	0.22633	-0.00456137	0.238158	0.398002	0.296637	0.283409	0.220261	0.335232	0.320698	0.0851015	0.252394	0.244512	0.261711	0.210573	0.284311	0.366756	-0.0218124	0.186258	0.180978	0.371604	-0.0888285	0.0367786	-0.165773
H219_p2Ome2_TR	0.33539	0.341257	-0.0202243	0.218093	0.16774	0.120864	0.347441	0.143353	0.132627	0.159429	0.213743	0.398301	-0.201081	-0.127142	0.111897	0.143393	0.257292	0.357894	0.28201	0.349946	0.367875	0.323231	0.220892	0.168288	0.284431	0.0295155	0.249163	0.00914883	0.222475	0.397735	0.294416	0.277266	0.242791	0.341852	0.340434	0.0951438	0.272618	0.259621	0.255263	0.229741	0.28468	0.370899	0.0271958	0.246868	0.211464	0.385212	-0.0782325	0.0625879	-0.216026
H228_pOme1_x	0.351376	0.329281	-0.0773712	0.226288	0.144969	0.194698	0.316326	0.186324	0.0484372	0.189552	0.183761	0.292778	-0.175085	-0.171956	0.0979784	0.143771	0.31625	0.371024	0.294619	0.337113	0.439656	0.2609	0.195038	0.181967	0.238547	0.0246699	0.30033	0.0429961	0.181556	0.383158	0.246216	0.216745	0.163951	0.4147	0.421003	0.107168	0.340235	0.296367	0.239112	0.174044	0.296311	0.353561	-0.0206723	0.261516	0.148067	0.373331	-0.108949	0.0097964	-0.190064
H231_pOme1	0.371325	0.348414	-0.0510145	0.229786	0.142224	0.0693029	0.344003	0.0862382	0.139272	0.192061	0.241577	0.399362	-0.187428	-0.139064	0.0791679	0.113203	0.255574	0.357094	0.258143	0.338056	0.378838	0.30917	0.211159	0.179713	0.263901	0.00102582	0.208536	0.00464998	0.240962	0.396073	0.296327	0.278474	0.219111	0.346591	0.342009	0.0847348	0.255595	0.238698	0.264237	0.212973	0.281327	0.37692	-0.0301614	0.196755	0.158955	0.385395	-0.0991165	0.0366174	-0.175935
H233_pOme1_TR	0.358935	0.348395	-0.0857261	0.215294	0.149039	0.112443	0.35078	0.125373	0.108929	0.173516	0.220986	0.343757	-0.195949	-0.153872	0.0848642	0.118663	0.286515	0.359376	0.268109	0.340914	0.393419	0.296849	0.234048	0.180218	0.236997	0.0169971	0.247927	0.00336014	0.230152	0.415853	0.281188	0.269462	0.198087	0.361948	0.354809	0.0978639	0.280136	0.254075	0.250399	0.201111	0.277352	0.367043	-0.0228258	0.235819	0.183023	0.378943	-0.0972469	0.0414787	-0.188883
H235_pOme1	0.370937	0.36737	-0.071041	0.246203	0.156154	0.111516	0.348152	0.114146	0.107683	0.173573	0.228257	0.379487	-0.214897	-0.152051	0.0850284	0.118397	0.283746	0.364117	0.250347	0.34047	0.39998	0.292099	0.250175	0.228871	0.252097	0.0133143	0.242773	-0.0412863	0.235191	0.409386	0.288724	0.273258	0.220088	0.369717	0.3591	0.0784607	0.283987	0.251131	0.256479	0.198647	0.282183	0.373361	0.00409407	0.215099	0.180784	0.382861	-0.0884263	0.0133574	-0.181272
H240_pOme1_TR	0.360103	0.348782	-0.0927635	0.218874	0.138658	0.100109	0.349927	0.114673	0.102574	0.164706	0.22274	0.34714	-0.175344	-0.157563	0.0897852	0.131614	0.275424	0.352084	0.254345	0.338379	0.379578	0.298231	0.226482	0.187301	0.245483	0.0126745	0.238816	0.0229935	0.228665	0.418958	0.282862	0.267368	0.197483	0.347394	0.341181	0.0789468	0.26619	0.243876	0.250349	0.204056	0.274066	0.360778	-0.015981	0.212418	0.174629	0.370184	-0.0949372	0.0461571	-0.177332
H243_pOme1	0.33051	0.353166	-0.0513461	0.213693	0.147513	0.117647	0.379482	0.144303	0.150332	0.169885	0.237254	0.378015	-0.186222	-0.148419	0.0789268	0.106134	0.268288	0.352484	0.221493	0.334824	0.371352	0.311982	0.227503	0.204424	0.243981	0.00845401	0.226195	0.00297877	0.227179	0.394074	0.276219	0.25064	0.194139	0.344656	0.335969	0.0771262	0.271612	0.253819	0.252696	0.207582	0.286345	0.342476	-0.0327302	0.233542	0.161163	0.390333	-0.0970256	0.0317819	-0.16418
H245_pOme	0.373749	0.363988	-0.0515756	0.232713	0.111595	0.147921	0.35087	0.158883	0.131693	0.177264	0.199288	0.37911	-0.252173	-0.163139	0.0428461	0.0822128	0.285991	0.331701	0.219023	0.31511	0.360408	0.317203	0.256873	0.193631	0.228965	-0.0181006	0.223169	0.0136509	0.246146	0.384117	0.271707	0.254113	0.199915	0.333382	0.318341	0.0825972	0.272185	0.262016	0.265475	0.175977	0.296998	0.373792	-0.0941402	0.184057	0.112473	0.36084	-0.128969	0.0352665	-0.149577
H246_p2Ome1	0.334892	0.334748	-0.0393869	0.210813	0.168008	0.119568	0.354148	0.125809	0.115799	0.148825	0.236737	0.390566	-0.230438	-0.112503	0.0511599	0.0766323	0.294788	0.340035	0.241881	0.336173	0.357952	0.300273	0.222532	0.228119	0.227702	0.00812284	0.249641	-0.0189184	0.236658	0.396471	0.285062	0.258351	0.218255	0.331548	0.310763	0.0819478	0.265499	0.250378	0.246515	0.205944	0.288193	0.35572	-0.0123286	0.229583	0.179824	0.331671	-0.0915513	0.0367963	-0.163451
H258_pOme1	0.33793	0.3421	-0.0337165	0.226974	0.162346	0.101317	0.351497	0.130466	0.0857928	0.179777	0.229297	0.362835	-0.19493	-0.141161	0.0400363	0.0634788	0.283154	0.352218	0.253248	0.342598	0.371375	0.292702	0.244884	0.214929	0.225891	-0.000783471	0.268657	-0.0154768	0.225451	0.412417	0.278603	0.260379	0.20356	0.34286	0.330975	0.0871902	0.263248	0.247484	0.250257	0.195461	0.279058	0.348564	-0.000115302	0.209449	0.163087	0.388064	-0.100218	0.0219741	-0.181783
H259_pOme1	0.340365	0.350245	-0.0602527	0.257079	0.158868	0.146741	0.335764	0.149538	0.057627	0.175303	0.233304	0.333475	-0.189727	-0.17075	0.0575259	0.092276	0.3342	0.363755	0.269671	0.345095	0.408806	0.269353	0.273228	0.271011	0.231288	0.00414302	0.26883	0.0113621	0.203333	0.407167	0.27829	0.254007	0.188769	0.384338	0.374934	0.0804951	0.305168	0.270854	0.237374	0.19284	0.27619	0.365035	-0.0154277	0.246267	0.144193	0.435348	-0.107745	0.0442854	-0.1801
H262_pOme2	0.344938	0.333975	-0.0643687	0.248794	0.166321	0.0701484	0.352704	0.0953854	0.12585	0.131539	0.238428	0.388693	-0.198916	-0.148264	0.0847964	0.125408	0.25951	0.352198	0.247946	0.334692	0.369723	0.308203	0.202561	0.190229	0.277552	0.0277306	0.236623	-0.0232606	0.246984	0.386602	0.301441	0.290589	0.225306	0.341224	0.330769	0.0653939	0.254403	0.236887	0.259304	0.231721	0.279189	0.359748	0.0765509	0.23082	0.204213	0.380649	-0.0676848	0.0325038	-0.178981
M054_pOme	0.357224	0.343072	-0.0404676	0.218873	0.154232	0.08765	0.361342	0.113452	0.128257	0.15061	0.16824	0.370027	-0.21333	-0.128352	0.0610397	0.0902727	0.251653	0.318208	0.160625	0.304417	0.336828	0.31263	0.226436	0.167553	0.223597	0.0140101	0.256211	-0.00871192	0.233472	0.374084	0.275008	0.24995	0.234017	0.30415	0.298246	0.0631549	0.235576	0.23473	0.279769	0.180395	0.291909	0.35168	-0.0172205	0.264672	0.176794	0.394802	-0.0867867	0.0333984	-0.182165
M058_pOme	0.347531	0.365086	-0.0665722	0.235074	0.133778	0.117664	0.338855	0.132635	0.125834	0.157035	0.195492	0.342995	-0.177271	-0.138101	0.091128	0.122584	0.282073	0.3507	0.267157	0.340652	0.373917	0.294261	0.224658	0.191276	0.244518	0.0101477	0.259145	-0.0101096	0.223517	0.421969	0.28404	0.275684	0.198526	0.342156	0.3286	0.0765822	0.271491	0.2453	0.229031	0.195708	0.284007	0.363386	0.0252949	0.188734	0.164026	0.332225	-0.0833816	0.0245851	-0.122183
M060_pPer	0.387383	0.353799	-0.0025234	0.246484	0.150787	0.0851621	0.341295	0.114248	0.0677995	0.183115	0.188251	0.394463	-0.187025	-0.139394	0.0675521	0.103066	0.268787	0.348683	0.302574	0.337201	0.370271	0.291262	0.250183	0.205111	0.247053	-0.00556135	0.210723	-0.0131929	0.194866	0.388316	0.258953	0.235087	0.203274	0.338563	0.332774	0.0983753	0.258	0.247861	0.261845	0.186267	0.289027	0.357847	-0.0324436	0.214611	0.169576	0.385144	-0.112959	0.0488272	-0.171805
M070_pOme	0.400247	0.381507	-0.0409564	0.234382	0.100871	0.224923	0.265996	0.22205	-0.028017	0.116874	0.148687	0.300624	-0.173439	-0.168221	0.0308735	0.0589478	0.379398	0.356755	0.205086	0.319398	0.450092	0.22	0.287526	0.268546	0.185973	0.03681	0.357	0.0641739	0.158535	0.356663	0.229989	0.201585	0.164174	0.423555	0.432692	0.0390775	0.356147	0.297517	0.235412	0.132109	0.282765	0.35212	-0.060228	0.299986	0.065131	0.423773	-0.136029	0.0156139	-0.153607
M083_pOme	0.322462	0.353115	-0.0433189	0.242647	0.166042	0.116573	0.33624	0.138513	0.17032	0.172483	0.242802	0.382084	-0.204635	-0.140994	0.0781258	0.104093	0.266779	0.353385	0.238072	0.331186	0.383417	0.304429	0.23484	0.206474	0.247744	0.0104874	0.217652	-0.0254923	0.251169	0.401837	0.271022	0.253758	0.207452	0.351477	0.343056	0.0823359	0.273161	0.251744	0.248289	0.207461	0.283441	0.355278	-0.00205131	0.23477	0.171689	0.394957	-0.0805758	0.0297544	-0.149953
M086_pPer	0.371672	0.32985	-0.0419875	0.23318	0.167525	0.0875697	0.332552	0.120557	0.0828102	0.157767	0.174041	0.359169	-0.161008	-0.159062	0.0580519	0.0881854	0.278576	0.361122	0.286524	0.346234	0.389943	0.290623	0.26353	0.198425	0.234129	-0.0115512	0.208765	-0.00586417	0.201467	0.4109	0.261274	0.239638	0.214015	0.352887	0.352297	0.0694298	0.26844	0.243623	0.254354	0.184114	0.283886	0.360759	-0.0167582	0.15021	0.154868	0.362496	-0.107391	0.0460652	-0.16471
OC005_pOme	0.395298	0.359365	-0.0486344	0.213395	0.148444	0.094981	0.341391	0.13195	0.147741	0.146829	0.215735	0.374146	-0.193276	-0.12825	0.0613227	0.111269	0.28259	0.363659	0.263831	0.343136	0.394707	0.298203	0.261344	0.184835	0.2519	0.00231891	0.234932	0.0234922	0.223197	0.416095	0.27596	0.273503	0.180457	0.365951	0.351182	0.0730077	0.27718	0.262626	0.253748	0.193612	0.28639	0.382307	0.0148198	0.231211	0.171615	0.406535	-0.0897451	0.039344	-0.202341
OC015_pOme1	0.378677	0.357089	-0.0390673	0.21534	0.179025	0.132623	0.354121	0.153858	0.145102	0.159373	0.219179	0.368465	-0.201366	-0.14349	0.0642244	0.0927905	0.276828	0.35607	0.223936	0.325502	0.395999	0.296323	0.25507	0.239395	0.219373	-0.000439511	0.260889	-0.00795453	0.249455	0.410091	0.27693	0.264819	0.194168	0.363137	0.360067	0.074358	0.290155	0.253835	0.247902	0.182533	0.272263	0.376856	-0.0450715	0.198005	0.134798	0.390456	-0.0984	0.0350412	-0.176804
OC022_pPer	0.350308	0.333426	-0.0563319	0.20173	0.139764	0.138014	0.353022	0.141235	0.161709	0.167428	0.223971	0.362837	-0.167578	-0.141784	0.0820613	0.108571	0.272958	0.352778	0.259784	0.343178	0.369255	0.304793	0.285487	0.243764	0.234904	-0.00573944	0.277674	-0.0351462	0.261369	0.382062	0.292064	0.283213	0.209253	0.344038	0.336907	0.0767436	0.281589	0.263338	0.253155	0.202897	0.285271	0.373399	-0.041519	0.24175	0.128185	0.386001	-0.115257	0.0397632	-0.176838
OC023_pPer	0.335204	0.336315	-0.0658336	0.21163	0.140651	0.149075	0.35998	0.181321	0.101196	0.131457	0.215504	0.363778	-0.204915	-0.132752	0.0911035	0.125215	0.28672	0.35285	0.267076	0.335504	0.371078	0.296175	0.230026	0.156542	0.244635	-0.0121582	0.255655	0.0418077	0.209454	0.395726	0.267835	0.239895	0.196836	0.347158	0.333248	0.0667003	0.286428	0.264256	0.232453	0.198319	0.277303	0.34493	-0.0324624	0.216435	0.163537	0.379262	-0.104393	0.0340744	-0.185305
OC034_pOme1	0.36519	0.33493	-0.0593244	0.219954	0.17092	0.0573827	0.352497	0.0776239	0.132961	0.178763	0.244085	0.387917	-0.216041	-0.114096	0.0643361	0.09431	0.261699	0.344158	0.291818	0.346288	0.345303	0.304943	0.208299	0.167375	0.260891	-0.00820904	0.236075	-0.00947074	0.245053	0.402436	0.29204	0.27819	0.205186	0.318778	0.301179	0.0750678	0.234795	0.234335	0.265387	0.214848	0.282631	0.361848	-0.0512773	0.179875	0.170448	0.389718	-0.0944142	0.0447625	-0.106854
OC038_pPer	0.346083	0.338815	0.0073184	0.181025	0.155653	0.141675	0.345369	0.173254	0.184026	0.156355	0.206316	0.398414	-0.169624	-0.143282	0.0799792	0.120514	0.278608	0.358422	0.276201	0.353388	0.37265	0.309567	0.22301	0.181986	0.260089	-0.00317905	0.193906	-0.0222969	0.230837	0.425613	0.26438	0.229251	0.213418	0.348071	0.337004	0.093336	0.282434	0.261333	0.239263	0.205684	0.283295	0.358595	0.0163088	0.213128	0.202658	0.352856	-0.0951234	0.0353885	-0.167787
OC040_pOme	0.349956	0.324364	-0.0503763	0.255673	0.210638	0.0734983	0.303917	0.0877498	0.233762	0.148775	0.230747	0.394208	-0.210326	-0.117591	0.050535	0.0920737	0.234494	0.334359	0.234282	0.32576	0.347228	0.308844	0.184475	0.191542	0.253257	0.0618319	0.274747	-0.0235444	0.282334	0.392703	0.280636	0.265819	0.214847	0.310301	0.31295	0.0915109	0.232935	0.22428	0.25827	0.22349	0.27514	0.344033	0.0485552	0.186177	0.262774	0.378276	-0.0677724	0.0491355	-0.172875
H143_rPer2	0.394333	0.359781	-0.0175935	0.251628	0.157269	0.115997	0.336704	0.128152	0.072646	0.167683	0.203979	0.350977	-0.163415	-0.131624	0.0671839	0.0913154	0.284958	0.354685	0.223625	0.32985	0.387064	0.287767	0.246962	0.207815	0.226072	0.00730383	0.237426	0.0174038	0.217019	0.414104	0.257898	0.240015	0.189329	0.356784	0.348436	0.0722809	0.278944	0.250782	0.25771	0.180057	0.285027	0.355797	-0.0575084	0.2251	0.154048	0.409081	-0.106316	0.0370276	-0.180552
M086_rPer	0.371178	0.359602	-0.0558297	0.204913	0.145984	0.0871737	0.350963	0.127683	0.104061	0.145322	0.199261	0.363725	-0.166187	-0.140588	0.0629093	0.0887454	0.299432	0.373544	0.278136	0.34447	0.407662	0.295782	0.25115	0.176238	0.241667	-0.0238882	0.24128	0.0314784	0.235954	0.419017	0.275892	0.259345	0.1976	0.379595	0.366864	0.0732685	0.286879	0.261222	0.239354	0.186221	0.281729	0.368846	0.0295515	0.245835	0.197127	0.399498	-0.089037	0.0341675	-0.192285
OC010_r1Per1	0.366278	0.358468	-0.10089	0.224694	0.182922	0.135372	0.34118	0.12942	0.0993547	0.182064	0.203276	0.332127	-0.150103	-0.148866	0.0759787	0.0877001	0.264297	0.386107	0.243257	0.336179	0.439466	0.288496	0.235601	0.188429	0.244834	0.030473	0.237984	0.0221503	0.215199	0.422945	0.276553	0.269613	0.199101	0.4033	0.415195	0.0853157	0.312166	0.261363	0.266094	0.199846	0.289206	0.392044	0.013961	0.242603	0.266392	0.401105	-0.0954686	0.0427946	-0.193006
OC040_rPer	0.35817	0.367737	-0.0631925	0.257122	0.175145	0.111749	0.343083	0.124029	0.136935	0.187228	0.230105	0.342419	-0.194873	-0.111561	0.076035	0.106008	0.268642	0.368758	0.261704	0.342372	0.408097	0.286939	0.254204	0.19455	0.254776	0.0332379	0.262478	-0.00767986	0.229747	0.418444	0.269932	0.266949	0.202493	0.374361	0.375942	0.0880182	0.284617	0.255806	0.252971	0.194681	0.277648	0.383245	-0.0110152	0.253623	0.266678	0.376723	-0.0852694	0.0409181	-0.205019
H002_iOme1	0.362752	0.325286	-0.098279	0.264305	0.189824	0.100746	0.33166	0.116665	0.180545	0.167963	0.251452	0.374991	-0.226136	-0.135373	0.0604385	0.102967	0.25845	0.341563	0.246355	0.32738	0.365246	0.299192	0.221548	0.20339	0.222176	0.0301851	0.306156	0.0260867	0.284528	0.406135	0.287518	0.284134	0.194407	0.329564	0.328563	0.0864304	0.253683	0.236036	0.256171	0.199969	0.274859	0.355823	-0.0262322	0.175067	0.182081	0.396484	-0.0846818	0.0528153	-0.147918
H016_iPer	0.358062	0.306461	-0.0814866	0.259137	0.18822	0.0703906	0.324628	0.0853694	0.200583	0.130782	0.242785	0.378095	-0.226988	-0.119541	0.0540984	0.0754743	0.223858	0.332238	0.212563	0.318434	0.343799	0.307585	0.177691	0.183767	0.215901	0.0328793	0.284204	-0.0416907	0.287451	0.395113	0.301829	0.289841	0.231259	0.305334	0.31322	0.0686549	0.231166	0.22237	0.278295	0.214878	0.282103	0.336889	0.0157915	0.181018	0.184562	0.367201	-0.0732416	0.036173	-0.176033
H019_iOme	0.359675	0.351249	-0.0371754	0.221648	0.125429	0.0569924	0.352495	0.0750965	0.121865	0.160837	0.235684	0.386756	-0.15572	-0.152069	0.0681164	0.0919994	0.257328	0.355755	0.282026	0.339963	0.373957	0.311319	0.22407	0.192143	0.241109	0.0156863	0.239488	0.00466913	0.235567	0.400912	0.281287	0.262404	0.215893	0.341794	0.335482	0.0707008	0.248954	0.229834	0.259966	0.197567	0.27333	0.354119	-0.0103586	0.185034	0.165776	0.384119	-0.0935857	0.0453597	-0.175336
H020_iOme4	0.336272	0.295272	-0.0221607	0.24089	0.18342	0.0447426	0.329811	0.0579384	0.153104	0.143507	0.227448	0.386849	-0.21288	-0.111402	0.0887073	0.137862	0.21646	0.334039	0.237215	0.315198	0.350053	0.313793	0.140504	0.150585	0.268669	0.0340752	0.255342	0.0572951	0.263861	0.381583	0.294269	0.288651	0.201728	0.310244	0.314281	0.065496	0.221868	0.213297	0.281882	0.218233	0.276851	0.358226	0.0397125	0.196603	0.155275	0.383502	-0.0591798	0.0522985	-0.172742
H021_iOme6	0.378356	0.367372	-0.0786321	0.217104	0.111267	0.112484	0.338198	0.133951	0.129611	0.158076	0.226221	0.358874	-0.165424	-0.161311	0.0992764	0.135426	0.277179	0.362907	0.295764	0.338406	0.39748	0.290928	0.262031	0.244678	0.254507	0.0227419	0.262989	-0.0172916	0.22953	0.417956	0.288325	0.269906	0.207853	0.364342	0.36619	0.082121	0.283503	0.24809	0.24855	0.20604	0.275813	0.362031	0.023928	0.179275	0.16693	0.39606	-0.0920582	0.0287127	-0.176532
H042_iOme	0.354287	0.317475	-0.0555361	0.234314	0.157327	0.0655073	0.349909	0.0852683	0.191428	0.166542	0.220319	0.384404	-0.176859	-0.13331	0.0847176	0.118863	0.241448	0.341169	0.2437	0.332574	0.347806	0.315286	0.187542	0.170559	0.221681	0.0509531	0.248868	0.000404399	0.264609	0.39719	0.289068	0.270885	0.216328	0.315093	0.311256	0.0795171	0.235421	0.223401	0.263418	0.207532	0.269716	0.33918	0.0338811	0.17554	0.204723	0.348946	-0.0736596	0.0493179	-0.164679
H057_iOme1	0.369746	0.310288	-0.0725159	0.268454	0.179868	0.0810719	0.332878	0.0945045	0.199378	0.120123	0.246587	0.401397	-0.210613	-0.123997	0.075412	0.113447	0.248378	0.342138	0.194844	0.31617	0.368455	0.313429	0.194095	0.208328	0.226182	0.0309945	0.257065	0.000577696	0.279968	0.418795	0.300384	0.293956	0.222398	0.330513	0.332448	0.0512727	0.248167	0.226045	0.267414	0.205351	0.274307	0.354574	0.0200938	0.170682	0.189752	0.366391	-0.0706118	0.0467551	-0.17205
H064_iOme1	0.369619	0.343837	-0.0436993	0.235713	0.127598	0.0600619	0.359739	0.087334	0.159821	0.15515	0.246806	0.397255	-0.16146	-0.133435	0.0936054	0.131605	0.261882	0.352914	0.217786	0.323964	0.375256	0.312922	0.208211	0.191037	0.27837	0.0257785	0.233426	-0.00609706	0.25602	0.396761	0.298373	0.279506	0.233661	0.342554	0.335085	0.076882	0.251603	0.229854	0.264279	0.23679	0.270672	0.356957	0.0166511	0.23444	0.211644	0.392298	-0.0763999	0.0383475	-0.143419
H077_iOme1	0.370269	0.321685	-0.0322468	0.247752	0.194512	0.0788119	0.309686	0.0938039	0.181305	0.143572	0.240994	0.395019	-0.229716	-0.116972	0.0616679	0.113505	0.215901	0.336111	0.271021	0.329421	0.342808	0.319393	0.173115	0.174683	0.257126	0.045986	0.291548	0.052529	0.281701	0.377114	0.305487	0.294754	0.235631	0.30436	0.312355	0.0862854	0.2293	0.224824	0.275424	0.232272	0.278808	0.344155	0.0253979	0.222523	0.211299	0.404746	-0.0599253	0.0661775	-0.192611
H078_iOme1	0.357289	0.321421	-0.0619838	0.262815	0.197918	0.0808779	0.296113	0.0908009	0.180234	0.124138	0.230395	0.384063	-0.235157	-0.150505	0.0591045	0.10399	0.237464	0.340478	0.238117	0.31497	0.37089	0.29926	0.192832	0.203483	0.243309	0.0462038	0.333451	0.0394286	0.282324	0.388288	0.283548	0.281593	0.189967	0.331275	0.338837	0.0852438	0.247384	0.228808	0.260069	0.210172	0.276319	0.353684	0.0274259	0.233385	0.192864	0.410185	-0.0752415	0.0625446	-0.191663
H083_iOme1	0.360026	0.338892	-0.084107	0.260083	0.158135	0.0697923	0.336671	0.0868682	0.156598	0.113446	0.254049	0.387284	-0.218348	-0.135764	0.073474	0.0992384	0.265765	0.344759	0.151871	0.316089	0.374629	0.297592	0.22904	0.220556	0.248235	0.00880201	0.261385	-0.0278632	0.271256	0.426223	0.311845	0.299376	0.247221	0.335827	0.331096	0.0340596	0.248558	0.222924	0.264286	0.216205	0.273336	0.351751	-0.00711906	0.155362	0.152781	0.382832	-0.0899294	0.0217549	-0.144843
H086_iOme1	0.352766	0.324475	-0.0485749	0.265309	0.17819	0.0688252	0.345923	0.0903064	0.184356	0.112675	0.22798	0.381162	-0.185784	-0.145902	0.0769768	0.119503	0.246976	0.350547	0.199479	0.313252	0.384277	0.305952	0.202548	0.209525	0.239667	0.0242177	0.265389	0.00165368	0.275326	0.413422	0.296009	0.290019	0.215307	0.346841	0.349263	0.049192	0.254566	0.229428	0.264698	0.205877	0.273625	0.357872	0.00598241	0.208022	0.196133	0.379632	-0.078242	0.0360022	-0.163759
H087_iOme1	0.353905	0.329732	-0.0781253	0.247243	0.175835	0.0756415	0.340841	0.0962542	0.144788	0.0980385	0.233174	0.376703	-0.196921	-0.167514	0.0616716	0.107664	0.263257	0.351938	0.189803	0.311753	0.398561	0.287459	0.238004	0.210023	0.231175	0.0269857	0.298991	0.0102766	0.261134	0.410921	0.286603	0.293979	0.194733	0.359151	0.361782	0.0331876	0.262748	0.239675	0.265964	0.198164	0.288448	0.364941	-0.00981791	0.206267	0.188633	0.411588	-0.0959468	0.0300448	-0.160426
H089_iOme1	0.359058	0.34628	-0.0428207	0.242536	0.10636	0.093997	0.326281	0.0997546	0.150878	0.142538	0.227302	0.369998	-0.146801	-0.156912	0.0832589	0.118939	0.254286	0.343132	0.201459	0.31465	0.378404	0.311675	0.232606	0.228382	0.22005	0.0139594	0.25221	0.027841	0.248673	0.407113	0.272506	0.255157	0.185749	0.343422	0.340265	0.0500349	0.259344	0.23531	0.248326	0.185864	0.277051	0.381722	-0.0358766	0.205553	0.144936	0.346378	-0.108386	0.0229948	-0.164408
H112_iOme1	0.354266	0.323551	-0.0406402	0.238963	0.131614	0.0690352	0.325778	0.0774396	0.164442	0.154444	0.202922	0.340208	-0.138041	-0.116167	0.0975337	0.130753	0.253076	0.335927	0.242224	0.3308	0.357494	0.306784	0.192253	0.185344	0.241589	-0.000290654	0.220838	-0.000771704	0.247416	0.415316	0.270396	0.24864	0.212968	0.326054	0.320084	0.064999	0.24329	0.220141	0.244908	0.198241	0.271483	0.336663	0.0102597	0.157211	0.150853	0.347954	-0.0817818	0.0572916	-0.0480016
H114_iOme2	0.35919	0.309387	-0.069002	0.197313	0.123962	0.129112	0.341725	0.142156	0.156734	0.150985	0.205997	0.355453	-0.154292	-0.150246	0.106113	0.132414	0.248975	0.352005	0.249182	0.337525	0.374149	0.308959	0.228189	0.178146	0.230356	0.00876813	0.246913	-0.0313193	0.231003	0.395295	0.298141	0.282965	0.236442	0.344351	0.343542	0.0687467	0.277847	0.252151	0.264296	0.190837	0.293511	0.350061	-0.0232931	0.17586	0.133536	0.372946	-0.0988199	0.0546988	-0.117717
H116_iOme1	0.36054	0.351008	-0.0539321	0.249306	0.130412	0.0519289	0.356656	0.065803	0.156057	0.117902	0.238215	0.395185	-0.159768	-0.11611	0.0915606	0.110422	0.248027	0.344582	0.26259	0.338957	0.352064	0.308844	0.227212	0.191853	0.245195	0.00562053	0.245541	-0.0255524	0.258756	0.407708	0.302069	0.286318	0.237045	0.314226	0.306948	0.0472381	0.231276	0.216802	0.265878	0.202677	0.273908	0.353193	-0.0135391	0.1526	0.159115	0.37778	-0.0850182	0.0301734	-0.162565
H122_iOme1	0.32213	0.306129	-0.0342892	0.22409	0.174529	0.0681329	0.335509	0.0978103	0.158197	0.130141	0.215594	0.390753	-0.190496	-0.142085	0.0721325	0.104525	0.236093	0.318671	0.173676	0.311547	0.321591	0.321277	0.194298	0.189326	0.236713	0.000247769	0.227669	-0.0254185	0.253523	0.37714	0.293518	0.287636	0.215157	0.289073	0.282622	0.0508525	0.220789	0.222099	0.271623	0.204389	0.283279	0.343945	-0.0256535	0.173427	0.201913	0.3388	-0.0866208	0.0280061	-0.121508
H128_iOme2	0.359648	0.292796	-0.0463289	0.223835	0.159704	0.0506827	0.343768	0.0649733	0.135561	0.111168	0.221938	0.379669	-0.150282	-0.126678	0.0882766	0.130362	0.226668	0.322129	0.225255	0.322753	0.324142	0.309654	0.196676	0.18308	0.244071	0.0231782	0.243816	-0.0363029	0.251468	0.395415	0.296	0.292986	0.209468	0.290361	0.285946	0.0509825	0.215252	0.213396	0.271279	0.205766	0.276143	0.339859	0.00490858	0.184775	0.171288	0.367457	-0.0856805	0.0356785	-0.147928
H142_iOme2	0.326947	0.305823	-0.0266361	0.239602	0.164494	0.0551552	0.329325	0.0716488	0.174302	0.157918	0.214952	0.388138	-0.160442	-0.149475	0.0776422	0.104957	0.225559	0.335597	0.230443	0.325991	0.349963	0.320504	0.175964	0.189484	0.221067	0.0215586	0.247322	0.0295336	0.267581	0.395302	0.274891	0.254922	0.210957	0.314962	0.318254	0.0763993	0.230166	0.221005	0.252516	0.200315	0.274957	0.329445	-0.0250212	0.170674	0.166824	0.347344	-0.0990502	0.0335082	-0.154065
H143_iOme2	0.361111	0.326876	-0.0509654	0.253842	0.170945	0.0825487	0.332243	0.0955749	0.160079	0.135164	0.235445	0.377642	-0.232228	-0.142931	0.0483392	0.0764703	0.235298	0.327002	0.174354	0.305532	0.345631	0.311081	0.221087	0.200657	0.212554	0.0268068	0.254639	-0.00859006	0.262995	0.400746	0.284476	0.278245	0.210441	0.308631	0.312292	0.0628603	0.235738	0.221019	0.268632	0.193864	0.275116	0.333023	-0.0198778	0.165995	0.170975	0.378414	-0.0917135	0.0455263	-0.166212
H144_iOme1_xO	0.354141	0.358179	-0.054073	0.216802	0.162791	0.106843	0.345935	0.131583	0.110647	0.16069	0.219524	0.378289	-0.211683	-0.154063	0.0780283	0.104758	0.273721	0.360387	0.241564	0.331282	0.391734	0.29479	0.240947	0.195742	0.230646	0.0114669	0.253617	-0.0319715	0.234998	0.387858	0.29394	0.28059	0.204796	0.366867	0.35916	0.0831262	0.28444	0.262536	0.242622	0.201294	0.279703	0.372204	0.00440785	0.224785	0.176858	0.386338	-0.094736	0.0298322	-0.165183
H147_iOme1	0.374766	0.358014	-0.032358	0.210523	0.144543	0.0688713	0.338255	0.0979291	0.114067	0.141568	0.2142	0.368727	-0.16623	-0.151144	0.0664863	0.101275	0.26288	0.356091	0.26974	0.336192	0.38945	0.286905	0.220905	0.173549	0.23112	0.00359068	0.245219	0.00442516	0.219207	0.406734	0.284054	0.273567	0.214038	0.359107	0.355872	0.0589606	0.261235	0.23946	0.253927	0.192961	0.273057	0.366709	-0.0327437	0.211768	0.164067	0.391128	-0.101606	0.0470306	-0.156558
H160_iOme1	0.359778	0.347976	-0.0468415	0.218447	0.175638	0.141076	0.337583	0.138376	0.0773522	0.170659	0.215671	0.394691	-0.183185	-0.158011	0.102751	0.125955	0.280695	0.36844	0.249345	0.332531	0.402688	0.290486	0.275915	0.29213	0.237755	0.001966	0.285389	0.0053314	0.208573	0.391809	0.300668	0.286068	0.210114	0.370707	0.373772	0.139446	0.296231	0.25511	0.2528	0.212373	0.266539	0.348282	0.057822	0.257131	0.181615	0.435417	-0.0721248	0.00623009	-0.188108
H166_iOme1	0.352859	0.295625	-0.00899339	0.214827	0.142185	0.0578975	0.351569	0.0747093	0.114503	0.132405	0.224586	0.408232	-0.176006	-0.151927	0.0781314	0.107415	0.249777	0.334666	0.229959	0.331623	0.337062	0.32567	0.209411	0.185857	0.241449	0.0139608	0.233423	-0.00912612	0.232905	0.397494	0.291534	0.264824	0.234148	0.305335	0.293804	0.0534329	0.228461	0.221494	0.270608	0.203921	0.275277	0.334831	-0.00437913	0.1676	0.144001	0.361872	-0.0922727	0.0224446	-0.138711
H173_iOme1	0.370634	0.307602	-0.0393885	0.205737	0.158674	0.0647737	0.336633	0.0813472	0.113697	0.150429	0.228437	0.378807	-0.195963	-0.149694	0.0761016	0.0912783	0.209315	0.319407	0.229833	0.316356	0.321818	0.322546	0.19935	0.184284	0.240559	0.0236641	0.231642	-0.0171373	0.234407	0.389239	0.284459	0.275276	0.215415	0.290311	0.2933	0.0578892	0.216505	0.212795	0.280388	0.189922	0.269309	0.339206	-0.0385063	0.151695	0.143336	0.356704	-0.0978295	0.0517006	-0.130721
H182_iOme1_cO	0.311218	0.343688	-0.10529	0.237774	0.189042	0.120997	0.333481	0.125549	0.131923	0.132258	0.214001	0.336084	-0.200131	-0.170537	0.0740542	0.107558	0.266915	0.352727	0.234582	0.333749	0.388372	0.282849	0.202696	0.196101	0.215711	0.0208604	0.263883	0.00299177	0.233513	0.423057	0.276224	0.271043	0.19295	0.356613	0.355623	0.0694363	0.277593	0.243541	0.252751	0.186393	0.27743	0.355581	-0.00565824	0.194979	0.185789	0.333095	-0.09476	0.0298739	-0.165878
H185_iOme1	0.352688	0.310943	-0.0597672	0.264435	0.138939	0.0489404	0.336188	0.0763378	0.183152	0.125938	0.229132	0.396502	-0.157162	-0.109961	0.0872441	0.131687	0.23673	0.326771	0.221028	0.319653	0.333314	0.314315	0.193694	0.177993	0.258249	0.0303841	0.27749	-0.0232747	0.269461	0.381952	0.295386	0.282875	0.223127	0.298303	0.294744	0.0530534	0.221726	0.220996	0.274873	0.222819	0.275366	0.348022	-0.0282201	0.226562	0.2038	0.388335	-0.0845251	0.0372361	-0.151198
H194_iOme1	0.332517	0.315448	-0.0524783	0.206563	0.13759	0.0661413	0.350793	0.093627	0.141845	0.163884	0.192689	0.369492	-0.161362	-0.107024	0.0917566	0.123197	0.24973	0.342618	0.26074	0.341876	0.349696	0.306174	0.22677	0.20231	0.230771	0.0183778	0.233651	0.00680833	0.235874	0.433056	0.295338	0.282275	0.224656	0.315788	0.305905	0.0780788	0.23651	0.226075	0.267069	0.197219	0.274825	0.342749	-0.0031562	0.180284	0.2142	0.354565	-0.087185	0.0457906	-0.111561
H201_iOme1	0.355097	0.344585	-0.0972385	0.258364	0.169908	0.0884746	0.341699	0.097915	0.149788	0.0898138	0.224764	0.343116	-0.187239	-0.12549	0.0703893	0.101322	0.254669	0.346975	0.16813	0.317666	0.388438	0.287087	0.224807	0.196224	0.213279	0.0436778	0.284567	-0.0164911	0.253665	0.413403	0.282464	0.281445	0.199506	0.348728	0.351265	0.0258185	0.259129	0.230046	0.256188	0.190106	0.278572	0.357957	-0.0360541	0.213671	0.19916	0.391416	-0.0935613	0.0271403	-0.191597
H202_iOme_cO	0.34909	0.303463	-0.0711804	0.239692	0.165348	0.0531579	0.331526	0.0710079	0.211434	0.141871	0.250179	0.393097	-0.213946	-0.128025	0.0553808	0.091424	0.22843	0.318001	0.206785	0.312889	0.320009	0.32101	0.192112	0.199115	0.231171	0.024047	0.234545	-0.0333634	0.293938	0.38216	0.290083	0.275956	0.223553	0.285009	0.279297	0.056894	0.212159	0.208261	0.272766	0.212588	0.275266	0.337918	-0.00678154	0.153141	0.163013	0.352203	-0.0840174	0.0498209	-0.148638
H215_iOme1	0.373816	0.342747	-0.0425561	0.242658	0.140879	0.0527387	0.341497	0.0670991	0.137126	0.152702	0.237526	0.39788	-0.169448	-0.119661	0.0784629	0.0951873	0.254092	0.341752	0.246225	0.331071	0.353496	0.315002	0.200041	0.161096	0.22335	0.0201697	0.233638	-0.0121343	0.243404	0.388135	0.28105	0.264519	0.209178	0.320253	0.309979	0.0774953	0.231671	0.225631	0.266697	0.197452	0.278186	0.368689	-0.0256618	0.183308	0.152929	0.359005	-0.088804	0.0389622	-0.174025
H228_iOme1_cO	0.362062	0.313805	-0.0464619	0.213289	0.138968	0.0634123	0.346792	0.0910302	0.160948	0.157658	0.224252	0.393389	-0.167361	-0.140853	0.0994468	0.135736	0.254696	0.345422	0.277435	0.342223	0.346367	0.316896	0.210508	0.184124	0.258552	0.00894249	0.22794	-0.0269001	0.244521	0.403374	0.304725	0.27734	0.246299	0.314491	0.306756	0.0733938	0.236665	0.226334	0.255178	0.225477	0.270555	0.35309	0.0145006	0.188395	0.202328	0.360842	-0.0890469	0.0325145	-0.144163
H231_iOme1	0.369932	0.314582	-0.0762846	0.265999	0.176887	0.0479519	0.33099	0.0649669	0.204801	0.131109	0.246808	0.394338	-0.218461	-0.110983	0.0736839	0.110465	0.226916	0.335728	0.215157	0.317734	0.350929	0.315706	0.179006	0.178331	0.235247	0.0312537	0.280334	-0.0190451	0.300363	0.39447	0.297822	0.28922	0.218323	0.314374	0.315746	0.06281	0.227976	0.215506	0.27414	0.221127	0.271263	0.339884	0.0237927	0.188666	0.196478	0.394676	-0.0691213	0.0452328	-0.178879
H243_iPer1	0.347817	0.335577	-0.0578236	0.209715	0.184555	0.0634709	0.326594	0.0761426	0.110071	0.143275	0.262204	0.394563	-0.248767	-0.131689	0.0371178	0.0711598	0.250711	0.341811	0.244846	0.321295	0.367484	0.306394	0.221978	0.198174	0.226445	0.00501469	0.254587	-0.0649201	0.24161	0.386445	0.306936	0.291106	0.235255	0.32921	0.328579	0.0600283	0.242819	0.2257	0.26418	0.201586	0.277276	0.365898	0.00581801	0.196572	0.132803	0.396476	-0.0893152	0.0330407	-0.174789
H245_iOme1	0.363611	0.335792	-0.0569465	0.235255	0.157832	0.0853715	0.333769	0.0877536	0.147555	0.157838	0.229657	0.378324	-0.219513	-0.145594	0.0449231	0.0741182	0.251947	0.322802	0.190868	0.306079	0.341619	0.321141	0.240437	0.217813	0.227558	0.0103605	0.225247	-0.0350181	0.254489	0.388735	0.276186	0.265342	0.199069	0.306353	0.299063	0.0699457	0.233982	0.221317	0.265297	0.185388	0.275151	0.352304	-0.0536143	0.158585	0.154987	0.342558	-0.107189	0.0495804	-0.148299
H258_iOme1	0.312492	0.333943	-0.0447532	0.228883	0.171507	0.104112	0.333402	0.118633	0.099347	0.15378	0.24047	0.367647	-0.207327	-0.143371	0.0481419	0.065835	0.258621	0.331898	0.224525	0.332524	0.338207	0.297668	0.213804	0.191521	0.218698	0.0101966	0.285025	-0.0214948	0.241811	0.412065	0.283966	0.26402	0.214197	0.309556	0.29946	0.0818806	0.243569	0.230908	0.247998	0.194921	0.276015	0.330812	-0.00379503	0.175967	0.174615	0.357751	-0.0902101	0.0259555	-0.200928
M044_iOme	0.349274	0.291785	0.00465312	0.202221	0.163739	0.0502637	0.330984	0.0629378	0.141403	0.147381	0.210024	0.401733	-0.209512	-0.125198	0.0676702	0.104346	0.228046	0.317183	0.221303	0.309044	0.317954	0.339264	0.193038	0.172083	0.243773	0.00432989	0.206176	-0.00736785	0.251001	0.384006	0.293845	0.28664	0.21978	0.28137	0.277393	0.0711324	0.213333	0.21893	0.29806	0.201933	0.293037	0.337088	0.00290977	0.164682	0.154304	0.319027	-0.0866546	0.0466726	-0.15203
M048_iOme	0.373063	0.330232	0.0354866	0.189428	0.132498	0.046259	0.359345	0.0671157	0.110664	0.159967	0.213956	0.392898	-0.187084	-0.11929	0.0921207	0.139697	0.230015	0.327356	0.215138	0.316735	0.332761	0.338865	0.180378	0.1698	0.265575	0.00239437	0.211092	-0.00786785	0.232122	0.38488	0.280537	0.257618	0.223634	0.299166	0.293923	0.0769836	0.218163	0.222635	0.290502	0.209618	0.291147	0.3604	-0.0346689	0.200346	0.138975	0.352187	-0.0915102	0.0498116	-0.155967
M054_iOme	0.254659	0.295639	-0.00687159	0.228963	0.17061	0.0921051	0.286419	0.0842893	0.165862	0.116965	0.240562	0.374734	-0.207168	-0.122862	0.0431541	0.0829439	0.245057	0.281851	0.155734	0.282447	0.301045	0.298801	0.201662	0.205794	0.215691	0.0117846	0.233124	-0.0197211	0.265624	0.358697	0.255912	0.23451	0.185983	0.26326	0.252546	0.0604817	0.20848	0.213375	0.257715	0.166614	0.301398	0.306963	-0.0618036	0.17384	0.118801	0.30672	-0.10961	0.0549634	-0.102752
M058_iOme	0.348242	0.303846	-0.0418591	0.238547	0.18644	0.0664349	0.30214	0.0758733	0.154757	0.123086	0.225053	0.386256	-0.232628	-0.142216	0.0706045	0.103488	0.228313	0.321135	0.269828	0.333183	0.320084	0.320993	0.178936	0.193733	0.24692	0.0280534	0.264064	-0.0232472	0.263015	0.398042	0.293046	0.284442	0.219714	0.284442	0.285886	0.074488	0.217454	0.217985	0.273099	0.220428	0.283244	0.330606	0.0214841	0.158294	0.181514	0.356656	-0.0796527	0.042733	-0.149102
M060_iOme	0.358982	0.322483	-0.0304126	0.23188	0.16206	0.043806	0.340118	0.073872	0.156358	0.125401	0.203261	0.395109	-0.184609	-0.117379	0.0677149	0.10947	0.230016	0.332989	0.213449	0.315286	0.345925	0.309078	0.221261	0.203846	0.23576	0.0209956	0.236665	-0.0276869	0.256977	0.397418	0.289228	0.283762	0.225052	0.310359	0.31126	0.0576026	0.226255	0.217243	0.276331	0.19544	0.270358	0.344895	-0.0216306	0.182692	0.172954	0.380072	-0.0923593	0.0355008	-0.167068
M068_iOme	0.371091	0.332485	-0.0472834	0.212164	0.158867	0.0968651	0.3569	0.123439	0.120909	0.165328	0.210377	0.389994	-0.223323	-0.126891	0.0764991	0.113025	0.257108	0.339083	0.234928	0.326517	0.353329	0.312768	0.225302	0.196078	0.233159	0.0135238	0.229162	-0.0234137	0.233426	0.389887	0.281649	0.270467	0.216751	0.32241	0.316333	0.0879563	0.251029	0.244854	0.263891	0.191701	0.285125	0.362284	-0.0172426	0.209878	0.153916	0.38672	-0.0923471	0.0435978	-0.168839
M086_iOme	0.352563	0.315742	-0.0464043	0.217727	0.16756	0.0303498	0.33818	0.0543842	0.171256	0.110837	0.220054	0.389111	-0.221164	-0.121036	0.0532424	0.0929256	0.217723	0.32416	0.21666	0.308377	0.332466	0.330046	0.198027	0.180589	0.24166	0.00696933	0.217686	-0.0138307	0.27668	0.376438	0.307246	0.302661	0.238723	0.294327	0.297131	0.0541965	0.213266	0.21753	0.28918	0.213838	0.296273	0.342644	0.00970023	0.17063	0.189418	0.357715	-0.0745599	0.0468601	-0.17594
M087_iOme	0.304148	0.327484	0.0508132	0.222528	0.128877	0.0702978	0.333055	0.0940035	0.127887	0.148371	0.218841	0.360911	-0.173907	-0.146566	0.0739389	0.104411	0.246657	0.342692	0.196273	0.320876	0.371915	0.306699	0.197308	0.165534	0.252866	0.00391365	0.252575	-0.0383877	0.244818	0.403067	0.277678	0.27253	0.208758	0.338538	0.339177	0.056453	0.251409	0.232764	0.244399	0.210419	0.269822	0.368615	-0.00736594	0.178121	0.153667	0.370678	-0.095919	0.0294919	-0.0950007
OC023_iOme	0.355298	0.310157	-0.0329896	0.23119	0.155164	0.0401032	0.355345	0.0763217	0.136685	0.125755	0.222484	0.390014	-0.167016	-0.117743	0.119142	0.170489	0.246235	0.341747	0.265163	0.333327	0.347857	0.323343	0.195215	0.154875	0.275038	0.0340673	0.247026	0.0518315	0.242242	0.392319	0.296273	0.276013	0.230513	0.315454	0.306228	0.0566591	0.228724	0.221391	0.267029	0.218471	0.268313	0.353383	0.0320204	0.206407	0.225537	0.365554	-0.0723959	0.043848	-0.141931
[truncated: 382 more columns]

## Sheet: ST5c_Heatmap_significance
Supplementary table 5c: Pairwise Wilcoxon rank-sum test comparing the ssGSEA enrichment scores among the three treatment groups (*: P ≤ 0.05; **: P ≤ 0.01; ***; P ≤ 0.001; ****; P ≤ 0.0001). The p.signif column has been customized to report the significance according to the adjusted p-value rather than to the non-adjusted one provided by the R package sigminer [1].
REACTOME pathway	group1	group2	p	p.adj	p.format	reported p.signif (based on p.adj)	method	y.position	celltype		1. Wang S, Li H, Song M, Tao Z, Wu T, He Z, et al. Copy number signature analysis tool and its application in prostate cancer reveals distinct mutational processes and clinical outcomes. PLoS Genet. 2021 May;17(5):e1009557.
REACTOME_ADHERENS_JUNCTIONS_INTERACTIONS	post-NACT	treatment-naïve	7.51873e-05	0.00023	7.5e-05	***	Wilcoxon	0.276387	EOC
REACTOME_ADHERENS_JUNCTIONS_INTERACTIONS	post-NACT	relapse	0.456874	0.46	0.46	ns	Wilcoxon	0.301513	EOC
REACTOME_ADHERENS_JUNCTIONS_INTERACTIONS	treatment-naïve	relapse	0.198534	0.3	0.2	ns	Wilcoxon	0.326639	EOC
REACTOME_AKT_PHOSPHORYLATES_TARGETS_IN_THE_CYTOSOL	post-NACT	treatment-naïve	2.37148e-08	7.1e-08	2.4e-08	****	Wilcoxon	0.462532	EOC
REACTOME_AKT_PHOSPHORYLATES_TARGETS_IN_THE_CYTOSOL	post-NACT	relapse	0.00256188	0.0038	0.0026	**	Wilcoxon	0.504581	EOC
REACTOME_AKT_PHOSPHORYLATES_TARGETS_IN_THE_CYTOSOL	treatment-naïve	relapse	0.169075	0.17	0.1691	ns	Wilcoxon	0.546629	EOC
REACTOME_APOPTOTIC_CLEAVAGE_OF_CELL_ADHESION_PROTEINS	post-NACT	treatment-naïve	0.499391	0.6	0.5	ns	Wilcoxon	0.425157	EOC
REACTOME_APOPTOTIC_CLEAVAGE_OF_CELL_ADHESION_PROTEINS	post-NACT	relapse	0.592653	0.6	0.59	ns	Wilcoxon	0.463808	EOC
REACTOME_APOPTOTIC_CLEAVAGE_OF_CELL_ADHESION_PROTEINS	treatment-naïve	relapse	0.599252	0.6	0.6	ns	Wilcoxon	0.502458	EOC
REACTOME_CD28_DEPENDENT_PI3K_AKT_SIGNALING	post-NACT	treatment-naïve	1.31653e-08	3.9e-08	1.3e-08	****	Wilcoxon	0.3646	EOC
REACTOME_CD28_DEPENDENT_PI3K_AKT_SIGNALING	post-NACT	relapse	0.000616587	0.00092	0.00062	***	Wilcoxon	0.397745	EOC
REACTOME_CD28_DEPENDENT_PI3K_AKT_SIGNALING	treatment-naïve	relapse	0.258807	0.26	0.25881	ns	Wilcoxon	0.43089	EOC
REACTOME_CELL_CELL_ADHESION_SYSTEMS	post-NACT	treatment-naïve	0.00025729	0.00077	0.00026	***	Wilcoxon	0.256684	EOC
REACTOME_CELL_CELL_ADHESION_SYSTEMS	post-NACT	relapse	0.43591	0.44	0.43591	ns	Wilcoxon	0.280019	EOC
REACTOME_CELL_CELL_ADHESION_SYSTEMS	treatment-naïve	relapse	0.231581	0.35	0.23158	ns	Wilcoxon	0.303354	EOC
REACTOME_ERK_MAPK_TARGETS	post-NACT	treatment-naïve	1.20913e-09	3.6e-09	1.2e-09	****	Wilcoxon	0.429212	EOC
REACTOME_ERK_MAPK_TARGETS	post-NACT	relapse	0.0535475	0.08	0.054	ns	Wilcoxon	0.468231	EOC
REACTOME_ERK_MAPK_TARGETS	treatment-naïve	relapse	0.779855	0.78	0.78	ns	Wilcoxon	0.50725	EOC
REACTOME_PI3K_AKT_SIGNALLING	post-NACT	treatment-naïve	1.1277e-11	3.4e-11	1.1e-11	****	Wilcoxon	0.438793	EOC
REACTOME_PI3K_AKT_SIGNALLING	post-NACT	relapse	0.000460269	0.00069	0.00046	***	Wilcoxon	0.478683	EOC
REACTOME_PI3K_AKT_SIGNALLING	treatment-naïve	relapse	0.0588279	0.059	0.05883	ns	Wilcoxon	0.518573	EOC
REACTOME_SEMA3A_PLEXIN_REPULSION_SIGNALING_BY_INHIBITING_INTEGRIN_ADHESION	post-NACT	treatment-naïve	0.0860429	0.086	0.08604	ns	Wilcoxon	0.423326	EOC
REACTOME_SEMA3A_PLEXIN_REPULSION_SIGNALING_BY_INHIBITING_INTEGRIN_ADHESION	post-NACT	relapse	0.000616587	0.0018	0.00062	**	Wilcoxon	0.461811	EOC
REACTOME_SEMA3A_PLEXIN_REPULSION_SIGNALING_BY_INHIBITING_INTEGRIN_ADHESION	treatment-naïve	relapse	0.0111508	0.017	0.01115	*	Wilcoxon	0.500295	EOC
REACTOME_SIGNALLING_TO_ERKS	post-NACT	treatment-naïve	1.7005e-05	5.1e-05	1.7e-05	****	Wilcoxon	0.420994	EOC
REACTOME_SIGNALLING_TO_ERKS	post-NACT	relapse	0.105445	0.16	0.11	ns	Wilcoxon	0.459266	EOC
REACTOME_SIGNALLING_TO_ERKS	treatment-naïve	relapse	0.95542	0.96	0.96	ns	Wilcoxon	0.497538	EOC
REACTOME_ERKS_ARE_INACTIVATED	post-NACT	treatment-naïve	6.21448e-07	1.9e-06	6.2e-07	****	Wilcoxon	0.485115	EOC
REACTOME_ERKS_ARE_INACTIVATED	post-NACT	relapse	0.187321	0.28	0.19	ns	Wilcoxon	0.529217	EOC
REACTOME_ERKS_ARE_INACTIVATED	treatment-naïve	relapse	0.884439	0.88	0.88	ns	Wilcoxon	0.573318	EOC
REACTOME_G_BETA_GAMMA_SIGNALLING_THROUGH_PI3KGAMMA	post-NACT	treatment-naïve	0.177586	0.48	0.18	ns	Wilcoxon	0.219278	EOC
REACTOME_G_BETA_GAMMA_SIGNALLING_THROUGH_PI3KGAMMA	post-NACT	relapse	0.666322	0.67	0.67	ns	Wilcoxon	0.239212	EOC
REACTOME_G_BETA_GAMMA_SIGNALLING_THROUGH_PI3KGAMMA	treatment-naïve	relapse	0.319712	0.48	0.32	ns	Wilcoxon	0.259147	EOC
REACTOME_ADHERENS_JUNCTIONS_INTERACTIONS	post-NACT	treatment-naïve	4.10734e-10	1.2e-09	4.1e-10	****	Wilcoxon	0.235336	Stromal
REACTOME_ADHERENS_JUNCTIONS_INTERACTIONS	post-NACT	relapse	0.00844985	0.013	0.0084	*	Wilcoxon	0.25673	Stromal
REACTOME_ADHERENS_JUNCTIONS_INTERACTIONS	treatment-naïve	relapse	0.614883	0.61	0.6149	ns	Wilcoxon	0.278124	Stromal
REACTOME_AKT_PHOSPHORYLATES_TARGETS_IN_THE_CYTOSOL	post-NACT	treatment-naïve	0.0555929	0.056	0.0556	ns	Wilcoxon	0.449055	Stromal
REACTOME_AKT_PHOSPHORYLATES_TARGETS_IN_THE_CYTOSOL	post-NACT	relapse	0.0010508	0.0032	0.0011	**	Wilcoxon	0.489878	Stromal
REACTOME_AKT_PHOSPHORYLATES_TARGETS_IN_THE_CYTOSOL	treatment-naïve	relapse	0.0172464	0.026	0.0172	*	Wilcoxon	0.530701	Stromal
REACTOME_APOPTOTIC_CLEAVAGE_OF_CELL_ADHESION_PROTEINS	post-NACT	treatment-naïve	4.01384e-06	1.2e-05	4e-06	****	Wilcoxon	0.381668	Stromal
REACTOME_APOPTOTIC_CLEAVAGE_OF_CELL_ADHESION_PROTEINS	post-NACT	relapse	0.15267	0.23	0.15	ns	Wilcoxon	0.416365	Stromal
REACTOME_APOPTOTIC_CLEAVAGE_OF_CELL_ADHESION_PROTEINS	treatment-naïve	relapse	0.745764	0.75	0.75	ns	Wilcoxon	0.451062	Stromal
REACTOME_CD28_DEPENDENT_PI3K_AKT_SIGNALING	post-NACT	treatment-naïve	1.26228e-06	3.8e-06	1.3e-06	****	Wilcoxon	0.332927	Stromal
REACTOME_CD28_DEPENDENT_PI3K_AKT_SIGNALING	post-NACT	relapse	0.0146157	0.022	0.015	*	Wilcoxon	0.363193	Stromal
REACTOME_CD28_DEPENDENT_PI3K_AKT_SIGNALING	treatment-naïve	relapse	0.553477	0.55	0.553	ns	Wilcoxon	0.393459	Stromal
REACTOME_CELL_CELL_ADHESION_SYSTEMS	post-NACT	treatment-naïve	5.11878e-07	1.5e-06	5.1e-07	****	Wilcoxon	0.15339	Stromal
REACTOME_CELL_CELL_ADHESION_SYSTEMS	post-NACT	relapse	0.0487625	0.073	0.049	*	Wilcoxon	0.167335	Stromal
REACTOME_CELL_CELL_ADHESION_SYSTEMS	treatment-naïve	relapse	0.90212	0.9	0.902	ns	Wilcoxon	0.181279	Stromal
REACTOME_ERK_MAPK_TARGETS	post-NACT	treatment-naïve	7.74389e-07	2.3e-06	7.7e-07	****	Wilcoxon	0.434365	Stromal
REACTOME_ERK_MAPK_TARGETS	post-NACT	relapse	0.00844985	0.013	0.0084	*	Wilcoxon	0.473852	Stromal
REACTOME_ERK_MAPK_TARGETS	treatment-naïve	relapse	0.495238	0.5	0.4952	ns	Wilcoxon	0.51334	Stromal
REACTOME_PI3K_AKT_SIGNALLING	post-NACT	treatment-naïve	1.30729e-12	3.9e-12	1.3e-12	****	Wilcoxon	0.415991	Stromal
REACTOME_PI3K_AKT_SIGNALLING	post-NACT	relapse	6.07903e-05	9.1e-05	6.1e-05	****	Wilcoxon	0.453809	Stromal
REACTOME_PI3K_AKT_SIGNALLING	treatment-naïve	relapse	0.0219074	0.022	0.022	*	Wilcoxon	0.491626	Stromal
REACTOME_SEMA3A_PLEXIN_REPULSION_SIGNALING_BY_INHIBITING_INTEGRIN_ADHESION	post-NACT	treatment-naïve	0.00180274	0.0038	0.0018	**	Wilcoxon	0.474727	Stromal
REACTOME_SEMA3A_PLEXIN_REPULSION_SIGNALING_BY_INHIBITING_INTEGRIN_ADHESION	post-NACT	relapse	0.00256188	0.0038	0.0026	**	Wilcoxon	0.517884	Stromal
REACTOME_SEMA3A_PLEXIN_REPULSION_SIGNALING_BY_INHIBITING_INTEGRIN_ADHESION	treatment-naïve	relapse	0.047825	0.048	0.0478	*	Wilcoxon	0.561041	Stromal
REACTOME_SIGNALLING_TO_ERKS	post-NACT	treatment-naïve	0.0186701	0.056	0.019	*	Wilcoxon	0.363377	Stromal
REACTOME_SIGNALLING_TO_ERKS	post-NACT	relapse	0.213165	0.32	0.213	ns	Wilcoxon	0.396411	Stromal
REACTOME_SIGNALLING_TO_ERKS	treatment-naïve	relapse	0.728899	0.73	0.729	ns	Wilcoxon	0.429445	Stromal
REACTOME_ERKS_ARE_INACTIVATED	post-NACT	treatment-naïve	0.000231784	0.0007	0.00023	***	Wilcoxon	0.472633	Stromal
REACTOME_ERKS_ARE_INACTIVATED	post-NACT	relapse	0.641398	0.71	0.6414	ns	Wilcoxon	0.5156	Stromal
REACTOME_ERKS_ARE_INACTIVATED	treatment-naïve	relapse	0.712164	0.71	0.71216	ns	Wilcoxon	0.558566	Stromal
REACTOME_G_BETA_GAMMA_SIGNALLING_THROUGH_PI3KGAMMA	post-NACT	treatment-naïve	0.00131946	0.004	0.0013	**	Wilcoxon	0.318645	Stromal
REACTOME_G_BETA_GAMMA_SIGNALLING_THROUGH_PI3KGAMMA	post-NACT	relapse	0.00726878	0.011	0.0073	*	Wilcoxon	0.347613	Stromal
REACTOME_G_BETA_GAMMA_SIGNALLING_THROUGH_PI3KGAMMA	treatment-naïve	relapse	0.298446	0.3	0.2984	ns	Wilcoxon	0.376581	Stromal
