# Supplementary material for: ROR1-STAT3 signaling contributes to ovarian cancer intra-tumor heterogeneity
Source: Cell Death Discov. 2023 Jul 3;9:222. doi: 10.1038/s41420-023-01527-6 (PMC10317980; doi:10.1038/s41420-023-01527-6)
Supplement: Supplementary file 14 — Supplementary Table 6 [file 41420_2023_1527_MOESM14_ESM.xlsx]

## Sheet: ST6
Supplementary table 6: information on the mIHC panel with antibody details and used dilutions; antibodies used in IHC and in immunoblotting.
1st round	Visualization	Antibody	2nd	Dilution	Product and provider	Incubation
	TSA-488	ROR1	mouse	1to50	ThermoFisher #MA5-15539 2H6	o/n +4°C
	TSA-555	FAP	rabbit	1to500	Abcam #ab207178 EPR20021	o/n +4°C
	AF-647-R	pSTAT3	rabbit	1to100	CST #9145 (Tyr705) D3A7	o/n +4°C
	AF-750-M	aSMA	mouse	1to2000	Dako M0851 1A4	o/n +4°C
2nd round
	AF-647-R	PDGRFbeta	rabbit	1to100	CST #3169 28E1	o/n +4°C
	AF-750-M	E-Cadherin	mouse	1to200	BD Biosc. Cat.610182 Clone36	o/n +4°C
IHC antibody details
Antibody	Identifier	Provider
PAX8	PAX8R1, ab53490	Abcam
ROR1	#MA5-15539 2H6	ThermoFisher
Immunoblotting antibody details
Antibody	Identifier	Provider
β-tubulin	sc-166729	Santa Cruz
Akt	#2920	Cell Signaling Technology
Akt-pSer473	#4060	Cell Signaling Technology
AKT-pThr308	#13038	Cell Signaling Technology
ERK1/2	#4696	Cell Signaling Technology
ERK1/2-p	#9101	Cell Signaling Technology
ROR1	#16540	Cell Signaling Technology
ROR2	#88639	Cell Signaling Technology
STAT3	#9139	Cell Signaling Technology
