# Supplementary material for: ROR1-STAT3 signaling contributes to ovarian cancer intra-tumor heterogeneity
Source: Cell Death Discov. 2023 Jul 3;9:222. doi: 10.1038/s41420-023-01527-6 (PMC10317980; doi:10.1038/s41420-023-01527-6)
Supplement: Supplementary file 15 — Supplementary Table 7 [file 41420_2023_1527_MOESM15_ESM.xlsx]

## Sheet: ST7
Supplementary table 7: total number of quantified proteins in the LC-MS/MS experiment.
The proteins identified in the raw files were filtered for contaminants, duplicates, and proteins identified in all replicates for at least one out of three conditions.
Cell line	sh screen	Total raw proteins in the experiment	Total filtered proteins in the experiment	Proteins per sample
Kuramochi	shCtrl	3531	2105	1045
Kuramochi	shCtrl	3531	2105	1363
Kuramochi	shCtrl	3531	2105	1705
Kuramochi	shROR1	3531	2105	1123
Kuramochi	shROR1	3531	2105	1777
Kuramochi	shROR1	3531	2105	1588
Kuramochi	shROR2	3531	2105	1474
Kuramochi	shROR2	3531	2105	969
Kuramochi	shROR2	3531	2105	1704
JHOS2	shCtrl	3651	2201	1643
JHOS2	shCtrl	3651	2201	1267
JHOS2	shCtrl	3651	2201	1486
JHOS2	shROR1	3651	2201	1361
JHOS2	shROR1	3651	2201	1627
JHOS2	shROR1	3651	2201	1726
JHOS2	shROR2	3651	2201	1881
JHOS2	shROR2	3651	2201	1848
JHOS2	shROR2	3651	2201	1959
